# Supplementary material for: Downregulation of MTSS1 in acute myeloid leukemia is associated with a poor prognosis, chemotherapy resistance, and disease aggressiveness
Source: Leukemia. 2021 Mar 29;35(10):2827–39. doi: 10.1038/s41375-021-01224-2 (PMC8478650; doi:10.1038/s41375-021-01224-2)
Supplement: Supplementary file 2 — Supplementary Table S1 [file 41375_2021_1224_MOESM2_ESM.xlsx]

## Sheet: Table S1
Supplementary Table S1: Drug screen. List of drugs, drug classes, concentrations used, maximal inhibition of cellular viability relative to dimethyl sulfoxide (DMSO), and area under the curve (AUC) values.
			maximal inhibition rel. to DMSO (0 = 0% inhibition, 1 = 100% inhibition)		area under the curve (AUC) [µM]
Drug	Drug Class	maximal conc. [µM]	sgCtrl_C1	sgCtrl_C2	sgCtrl_C1	sgCtrl_C2	sgMTSS1_1_C1	sgMTSS1_2_C4	ΔAUC
5-Azacytidine	Epigenetic	27	1.054	1.067	0.214	0.192	0.297	0.264	0.078
5-Fluorouracil	Antimetabolites	27	0.54185	0.53885	0.719	0.727	0.828	0.771	0.0765
Abiraterone Acetate	Hormone inhibitors	27	-0.115	0.044	1.058	1.013	1.044	1	-0.0135
ABT-199	BH3 Mimetic	13.5	-0.021	-0.034	0.954	0.97	0.877	0.971	-0.038
Afatinib	Kinase inhibitors	13.5	0.916	0.898	0.181	0.151	0.315	0.176	0.08
Alisertib	Kinase inhibitors	13.5	0.52025	0.62225	0.739	0.604	0.871	0.653	0.091
Alitretinoin	Immunomodulators	27	0.081	0.003	0.936	1.063	0.943	0.878	-0.089
Altretamine	Alkylating agents	27	0.109	-0.206	0.829	1.032	0.851	0.884	-0.063
Aminoglutethimide	Hormone inhibitors	27	0.015	0.058	0.962	1.004	0.853	0.983	-0.065
Anastrozole	Hormone inhibitors	27	0.141	0.244	1.066	0.951	0.966	1.027	-0.012
Axitinib	Kinase inhibitors	27	0.516	0.604	0.753	0.7	0.757	0.808	0.056
Bafetinib	Kinase inhibitors	13.5	0.939	0.666	0.558	0.75	0.669	0.735	0.048
Bendamustine	Alkylating agents	27	0.5225	0.4795	0.690989	0.708486	0.92448	0.889618	0.2075
Bexarotene	Immunomodulators	27	0.5273	0.3643	0.716	0.848	0.951	0.86	0.1235
Bicalutamide	Hormone inhibitors	27	0.159	0.151	0.933	0.95	0.935	0.902	-0.023
Bortezomib	Proteasome inhibitors	0.00803	0.007	-0.128	0.868	0.914	0.935	0.89	0.0215
Bosutinib	Kinase inhibitors	13.5	0.886	0.912	0.349	0.244	0.412	0.345	0.082
Busulfan	Alkylating agents	27	-0.065	-0.316	1.196	1.409	1.107	1.137	-0.1805
Cabozantinib	Kinase inhibitors	27	0.559	0.718	0.87	0.648	0.906	0.75	0.069
Capecitabine	Antimetabolites	27	-0.099	-0.073	1.008	1.011	1.082	0.919	-0.009
Carboplatin	Alkylating agents	27	0.322	0.188	0.887	1.082	1.003	0.961	-0.0025
Carfilzomib	Proteasome inhibitors	0.00158	-0.1	0.105	1.059	1.065	1.085	1.04	0.0005
Carmustine	Alkylating agents	27	0.088	0.194	0.991	0.933	0.965	0.854	-0.0525
Cediranib	Kinase inhibitors	13.5	0.067	0.117	0.993	1.088	1.192	1.027	0.069
Ceritinib	Kinase inhibitors	13.5	0.524	0.637	0.638	0.605	0.727	0.671	0.0775
Chlorambucil	Alkylating agents	14.391	0.057	0.11	1.014	1.032	0.953	0.924	-0.0845
Cisplatin	Alkylating agents	27	-0.071	0.135	1.061	1.024	0.918	1.037	-0.065
Clofarabine	Antimetabolites	0.135	0.528	0.562	0.834	0.844	1.042	0.729	0.0465
Crizotinib	Kinase inhibitors	27	0.989	1.041	0.174	0.104	0.198	0.127	0.0235
Cyclophosphamide	Alkylating agents	13.5	0.074	-0.002	1.1	1.012	1.042	1.071	0.0005
Cytarabine	Antimetabolites	2.13454	0.586	0.633	0.571542	0.539046	0.838291	0.668814	0.198
Dasatinib	Kinase inhibitors	0.0289	0.099	-0.084	0.972	1.148	1.052	1.103	0.0175
Docetaxel	Antimitotics	0.507019	0.5309	0.4869	0.59	0.589	0.774	0.591	0.093
Doxorubicin	Topoisomerase inhibitors	1.24402	0.687	0.598	0.66	0.691	0.591	0.638	-0.061
Enzalutamide	Hormone inhibitors	27	0.365	0.203	0.847	1.015	0.954	0.819	-0.0445
EPZ-5676	Epigenetic	13.5	-0.043	-0.3	1.247	1.326	1.105	1.291	-0.0885
EPZ-6438	Epigenetic	13.5	0.194	0.208	1.052	1.048	1.077	0.951	-0.036
Erlotinib	Kinase inhibitors	27	0.538	0.722	0.674	0.549	0.755	0.589	0.0605
Everolimus	Rapalogs	27	0.52895	0.32895	0.667	0.803	0.746	0.802	0.039
Exemestane	Hormone inhibitors	27	0.5231	0.4891	0.828	0.812	0.853	0.765	-0.011
Flutamide	Hormone inhibitors	27	0.014	0.243	1.005	0.875	0.949	0.962	0.0155
Fulvestrant	Hormone inhibitors	27	0.051	0.055	0.835	0.853	0.941	0.919	0.086
Gefitinib	Kinase inhibitors	27	0.598	0.708	0.597	0.579	0.726	0.589	0.0695
GSK126	Epigenetic	13.5	0.499	0.326	0.789	0.907	0.899	0.818	0.0105
Hydroxyurea	Miscellaneous antineoplastics	27	-0.018	0.105	1.019	0.919	1.026	0.925	0.0065
I-BET762	Epigenetic	13.5	0.859	0.87	0.177	0.18	0.317	0.236	0.098
Ibrutinib	Kinase inhibitors	13.5	0.245	0.429	1.145	0.858	0.914	0.869	-0.11
Idelalisib	Kinase inhibitors	13.5	0.5306	0.5696	0.791	0.802	0.834	0.735	-0.012
Imatinib	Kinase inhibitors	17.168	0.532	0.612	0.851	0.792	0.9037	0.895	0.078
IPI-145	Kinase inhibitors	13.5	0.53225	0.53125	0.862	0.795	0.854	0.805	0.001
Irinotecan	Topoisomerase inhibitors	27	0.755	0.96	0.537	0.375	0.493	0.459	0.02
Ixazomib	Proteasome inhibitors	13.5	1.037	1.028	-0.005	-0.017	0.039	0.03	0.0455
JQ1-(+)	Epigenetic	12.96	0.914	0.928	0.115	0.093	0.197	0.133	0.061
Lanreotide Acetate	Hormone inhibitors	27	-0.015	-0.042	0.925	1.035	0.981	0.969	-0.005
Lapatinib	Kinase inhibitors	27	0.5402	0.6252	0.721145	0.70886	1.05238	0.945813	0.284
Lenalidomide	Immunomodulators	5.62477	0.5234	0.4574	0.729	0.767	0.986	0.825	0.1575
Lestaurtinib	Kinase inhibitors	13.5	1.004	1.062	0.12	0.047	0.281	0.084	0.099
Letrozole	Hormone inhibitors	27	0.091	0.01	0.945	0.965	1.037	1.028	0.0775
Leuprolide	Hormone inhibitors	27	0.027	-0.04	0.909	0.951	1.013	1.006	0.0795
Masitinib	Kinase inhibitors	13.5	0.5228	0.5528	0.782	0.74	0.964	0.751	0.0965
Megestrol	Hormone inhibitors	27	-0.001	-0.056	0.855	0.926	0.865	0.784	-0.066
Methotrexate	Antimetabolites	5.00276	0.516	0.173	0.424	0.737	1.049	0.627	0.2575
Mitoxantrone	Topoisomerase inhibitors	0.15444	0.366	0.391	0.889	0.921	0.854	0.868	-0.044
MLN0128	Rapalogs	13.5	0.61	0.608	0.444	0.411	0.432	0.444	0.0105
MLN2480	Kinase inhibitors	13.5	0.056	-0.083	0.927	0.985	0.848	1.011	-0.0265
MLN4924	Kinase inhibitors	13.5	0.766	0.713	0.31	0.343	0.481	0.319	0.074
Motesanib	Kinase inhibitors	13.5	-0.054	0.01	1.186	1.058	1.144	1.041	-0.0295
Neratinib	Kinase inhibitors	13.5	0.607	0.695	0.48987	0.434962	0.656099	0.64928	0.185
Nilotinib	Kinase inhibitors	27	-0.001	-0.075	0.99	1.002	1.004	1.025	0.0185
Nilutamide	Hormone inhibitors	27	0.288	0.287	0.875	0.99	1.036	0.9	0.0355
Olaparib	Kinase inhibitors	13.5	0.087	0.071	0.842	0.896	1.008	0.92	0.095
ORY1001	Epigenetic	13.5	0.174	0.4	0.944	0.738	0.851	0.601	-0.115
Oxaliplatin	Alkylating agents	27	0.4	0.431	0.864	0.895	0.986	0.737	-0.018
Paclitaxel	Antimitotics	0.882819	0.558	0.525	0.636	0.648	0.729	0.684	0.0645
Pacritinib	Kinase inhibitors	13.5	0.85	0.889	0.405	0.439	0.504	0.505	0.0825
Pazopanib	Kinase inhibitors	15.4642	0.701	0.722	0.521	0.588	0.647	0.614	0.076
Pentostatin	Antimetabolites	19.8315	0.023	-0.389	1.178	1.455	1.034	1.166	-0.2165
Pixantrone	Miscellaneous antineoplastics	13.5	0.281	0.348	0.854	0.87	0.866	0.817	-0.0205
Ponatinib	Kinase inhibitors	3.48232	0.894	0.803	0.42	0.478	0.556	0.508	0.083
Pralatrexate	Antimetabolites	9.52439	0.136	0.066	1.03	1.04	0.94	1.04	-0.045
Prelone	Immunomodulators	1.58692	0.084	0.186	0.884	0.793	1.073	0.923	0.1595
Procarbazine	Alkylating agents	27	0.018	-0.217	1.178	1.375	1.035	1.095	-0.2115
Raloxifene	Hormone inhibitors	27	0.854	0.828	0.454972	0.531911	0.775257	0.598962	0.1935
Regorafenib	Kinase inhibitors	27	0.964	0.812	0.526303	0.611003	0.835608	0.806252	0.2525
Romidepsin	Epigenetic	0.000526	-0.313	0.041	1.256	1.021	1.059	1.121	-0.0485
Ruxolitinib	Kinase inhibitors	27	0.88	1.011	0.158	0.089	0.311	0.118	0.091
Semaxanib	Kinase inhibitors	13.5	0.55205	0.55005	0.704757	0.667748	0.841836	0.887194	0.128
Sorafenib	Kinase inhibitors	16.4835	0.181	0.146	1.077	1.043	1.034	0.972	-0.057
Sunitinib	Kinase inhibitors	8.127	0.845	0.895	0.318115	0.329087	0.519296	0.491191	0.1415
TAK-733	Kinase inhibitors	13.5	0.54	0.529	0.591	0.629	0.838	0.549	0.084
Tamoxifen	Hormone inhibitors	27	0.896	0.842	0.529	0.593	0.579	0.539	-0.002
Temozolomide	Alkylating agents	27	0.5855	0.6045	1.13	1.171	1.184	1.055	-0.031
Temsirolimus	Rapalogs	27	0.52385	0.63885	0.874	1.033	0.868	1.11	0.0355
Thalidomide	Immunomodulators	12.6937	0.104	0.116	0.89	1.015	1	1.107	0.101
Thiotepa	Alkylating agents	27	-0.001	0.062	1.005	0.983	1.092	0.993	0.0485
Toremifene	Hormone inhibitors	27	0.853	0.995	0.684	0.706	0.716	0.609	-0.0325
Trametinib	Kinase inhibitors	13.5	0.405	0.447	0.697	0.651	0.769	0.637	0.029
Tretinoin	Immunomodulators	27	0.598	0.468	0.63133	0.613265	0.813835	0.792342	0.131
Triptorelin	Hormone inhibitors	27	0.54245	0.56645	0.994	0.999	0.929	0.968	-0.048
Vandetanib	Kinase inhibitors	27	0.54215	0.71515	0.847	0.819	1.013	0.838	0.0925
Veliparib	Kinase inhibitors	13.5	0.24	0.29	0.804	0.826	0.827	0.892	0.0445
Vemurafenib	Kinase inhibitors	27	-0.101	-0.032	1.09	1.065	0.955	0.931	-0.1345
Vinblastine Sulfate	Antimitotics	0.985608	0.928	0.822	0.132	0.215	0.301	0.237	0.096
Vincristine	Antimitotics	27	0.924	0.877	0.103382	0.164631	0.507331	0.340027	0.2895
Vismodegib	Smoothened inhibitors	27	0.5246	0.4866	0.882	0.946	0.938	0.923	0.0165
Vorinostat	Epigenetic	5.25015	1.041	0.907	0.608	0.641	0.651	0.627	0.0145
red background indicates a mean inhibition > 50% (0.5)
green background indicates a mean inhibition > 50% (0.5) and a ΔAUC > 0.1
