# Supplementary material for: Downregulation of MTSS1 in acute myeloid leukemia is associated with a poor prognosis, chemotherapy resistance, and disease aggressiveness
Source: Leukemia. 2021 Mar 29;35(10):2827–39. doi: 10.1038/s41375-021-01224-2 (PMC8478650; doi:10.1038/s41375-021-01224-2)
Supplement: Supplementary file 3 — Supplementary Table S2A [file 41375_2021_1224_MOESM3_ESM.xlsx]

## Sheet: Table S2A
Supplementary Table S2A: Results of RNA-seq analysis. Genes differentially expressed at a false discovery rate (FDR) < 0.05 and a log2-fold change (log2FC) > 1 or < -1 between MTSS1 knock-out and control cells.
Gene	log2FC sgMTSS1 vs. sgCtrl	p-value	FDR
C11orf96	6.94232	1.20905e-05	0.000436558
DHRS2	6.31614	0.000124046	0.00304322
ADAM8	5.70883	1.72179e-06	8.81681e-05
TSC22D3	5.34429	0.000746061	0.0126123
ARHGAP45	5.11724	1.13042e-16	6.36742e-14
CTU2	4.98759	0.00202068	0.0275127
SNRPG	4.73425	1.43154e-19	1.83264e-16
TRMT112	4.66909	1.44128e-17	1.06821e-14
FAM24B	4.61484	0.000247642	0.00530803
KXD1	4.46254	6.8376e-06	0.000277484
ACOT8	4.36434	0.000477272	0.00884334
ARAP1-AS2	4.33816	1.49538e-05	0.000517394
DDOST	4.32048	2.56416e-17	1.71945e-14
FAM133A	4.31663	0.00310188	0.0378844
COL9A3	4.21005	3.48031e-05	0.00106543
NT5C	4.18586	1.01981e-08	1.02949e-06
SRF	4.12566	1.32101e-27	9.30123e-24
ARPC3	4.08595	1.23449e-16	6.68619e-14
CDR2L	3.95455	1.55869e-11	3.27603e-09
LRRC42	3.8984	4.76566e-22	9.58715e-19
ATP5MG	3.88115	3.88266e-21	6.83444e-18
AAMP	3.85775	1.26067e-22	2.9588e-19
SNORD38A	3.81237	0.000353688	0.00698546
PIM3	3.80363	1.64468e-24	7.72014e-21
PUSL1	3.79045	0.00264097	0.0336258
TEX19	3.78686	0.000288007	0.00596429
ZDHHC12	3.77869	0.0039233	0.0451004
MLST8	3.77698	4.02242e-05	0.00119754
TICAM1	3.77508	0.000358101	0.00704299
TMEM203	3.7504	0.000516509	0.00939727
SCARNA9	3.68105	1.0921e-10	1.89863e-08
JUP	3.66467	1.12514e-20	1.58442e-17
MATN1	3.66305	0.00396833	0.0453957
PIGW	3.64953	5.77075e-18	4.78022e-15
PXN	3.63874	0.000636722	0.0111847
ELK1	3.62717	6.90358e-10	9.62537e-08
ABT1	3.60214	2.14287e-19	2.32122e-16
ZNF793-AS1	3.51192	0.00199013	0.0272816
FMC1	3.50556	3.31162e-08	2.97033e-06
LOC101927420	3.4692	0.00157421	0.022754
PIM2	3.42984	7.66332e-23	2.1583e-19
TSPOAP1	3.42933	1.26676e-05	0.000455063
HINT1	3.4246	2.50486e-12	6.38542e-10
MCRS1	3.40879	3.53305e-08	3.12908e-06
OCIAD1	3.37592	8.02118e-21	1.25505e-17
BLOC1S4	3.36556	7.75293e-11	1.41228e-08
PKN3	3.35515	0.000643671	0.0112738
SEC11A	3.31585	4.57933e-18	4.03038e-15
PSMB1	3.31236	9.27839e-13	2.72205e-10
RSAD1	3.30694	2.10364e-18	1.9749e-15
DOK1	3.30657	7.98662e-15	3.40811e-12
CDKN2D	3.30092	7.90217e-09	8.49453e-07
TUBA4A	3.28046	4.00146e-12	9.71526e-10
CRLF1	3.26656	0.00295667	0.0366513
KTI12	3.26535	0.000397579	0.00762766
DCPS	3.25492	5.38461e-16	2.68244e-13
INTS5	3.24198	3.86577e-08	3.36035e-06
RPS29	3.23146	2.62149e-10	4.05668e-08
IDH1-AS1	3.22121	9.10735e-05	0.00239719
DOLPP1	3.21297	1.04899e-10	1.84649e-08
GPR89A	3.20842	9.20622e-07	5.24866e-05
FRMD8	3.20196	7.97047e-17	4.88001e-14
TOE1	3.1832	2.98679e-11	5.92394e-09
CTNNBIP1	3.13651	5.66096e-11	1.09202e-08
HSF2	3.13531	2.1938e-17	1.54465e-14
RPS27A	3.11343	5.52412e-16	2.68244e-13
COX17	3.10636	2.86159e-06	0.000134772
RFXANK	3.09591	5.95484e-07	3.63013e-05
TMEM129	3.06691	1.6473e-14	6.62779e-12
DPH7	3.06198	7.3136e-11	1.3732e-08
NGDN	3.05145	1.27994e-11	2.81627e-09
HYAL3	3.04946	1.03448e-06	5.78077e-05
SRSF1	3.03243	1.63091e-09	2.06905e-07
SNHG8	3.02541	1.19841e-14	4.96353e-12
TMEM150A	3.02485	0.00011987	0.00298234
ASGR1	3.02318	4.3124e-05	0.00126779
ACTG1	3.02275	4.16505e-14	1.46631e-11
HSF1	3.00971	1.79021e-07	1.24186e-05
ZFYVE28	3.00252	1.08734e-05	0.000400837
LINC01618	2.99338	0.00056823	0.0101675
SNAPIN	2.98941	2.29715e-09	2.76483e-07
NACA2	2.98592	0.00039453	0.0075795
SNRPF	2.98549	1.86671e-14	7.10459e-12
EPHB4	2.98477	6.14904e-18	4.8106e-15
ATP5PO	2.98157	9.34111e-17	5.4809e-14
SEC61G	2.98034	7.09347e-07	4.25065e-05
MGST2	2.97933	1.10445e-07	8.31705e-06
HDHD5	2.97426	0.000163745	0.00378631
LAGE3	2.97084	2.59618e-09	3.08613e-07
ZSWIM3	2.95903	0.00139193	0.0208081
ZNF670	2.95847	3.50326e-09	3.97846e-07
SNORA12	2.95545	3.23348e-06	0.000149292
RPL7A	2.95156	2.55755e-10	4.00171e-08
RFT1	2.93815	1.09867e-08	1.08954e-06
TM7SF3	2.93744	7.82261e-11	1.41228e-08
SAPCD2	2.92842	4.17034e-08	3.55919e-06
COX6C	2.91882	5.41223e-09	6.04881e-07
ATG16L2	2.91632	4.109e-11	8.03651e-09
MBD6	2.88072	1.89782e-06	9.57891e-05
PHB2	2.87809	5.55188e-17	3.55371e-14
CACNA2D4	2.87138	0.00295256	0.0366325
SMIM4	2.86845	1.61176e-12	4.632e-10
FXR2	2.85541	2.53139e-12	6.38542e-10
ITGB2	2.8431	1.59501e-09	2.04799e-07
HSPE1	2.83801	1.20741e-06	6.56476e-05
PHC2	2.82668	9.01641e-07	5.19659e-05
KLF16	2.82471	4.41776e-06	0.00019426
DLG4	2.81117	2.01827e-09	2.4931e-07
LINC01806	2.79244	0.0017882	0.0251312
DHRS9	2.7921	6.17868e-05	0.00170939
GYG2	2.7863	0.000462578	0.00865077
SNAP91	2.77937	0.000177707	0.00402975
PPP1CA	2.77292	0.00393523	0.0452006
FEN1	2.77004	2.88545e-09	3.38607e-07
TM2D3	2.7664	1.12609e-07	8.39029e-06
TOX2	2.76183	1.43338e-06	7.55987e-05
CSNK2A3	2.74846	1.50471e-08	1.47148e-06
HOXB4	2.74106	2.66045e-10	4.07222e-08
ID3	2.72289	4.74551e-05	0.00136683
SNRPB2	2.71872	3.72348e-10	5.57808e-08
MB21D2	2.69645	8.40849e-05	0.00225111
SLC25A5	2.69033	6.87572e-06	0.000278229
GLE1	2.68937	3.36608e-10	5.0969e-08
LTB	2.68817	5.31191e-08	4.37441e-06
RPS18	2.6794	4.26403e-07	2.7544e-05
CTDNEP1	2.67812	0.00109627	0.0170961
SPAG7	2.67704	1.71718e-14	6.71704e-12
TUBB2B	2.66049	2.15164e-13	7.21415e-11
NR2C2AP	2.65874	1.32411e-05	0.000470862
CKS1B	2.65704	6.54286e-08	5.17621e-06
RCL1	2.65697	2.6778e-13	8.76947e-11
PPP3R1	2.64508	3.28115e-13	1.05012e-10
RBM38	2.64485	5.72636e-10	8.14532e-08
SNORA79	2.6435	0.000125024	0.00306003
SLC25A38	2.63764	1.96992e-09	2.45491e-07
TUBB4B	2.63643	8.16331e-09	8.70877e-07
EMC4	2.63339	0.000105	0.00267379
ABRACL	2.63329	1.05647e-09	1.44439e-07
NDRG1	2.62514	1.38401e-07	9.89322e-06
PHPT1	2.61795	1.60762e-06	8.38466e-05
CRYZL2P	2.61614	0.00335049	0.0401204
TNFRSF12A	2.60582	0.00172631	0.024506
PRIM1	2.59722	4.75848e-06	0.000206818
NUP93	2.59711	1.37365e-13	4.71797e-11
SNRPD1	2.59141	1.95815e-14	7.25647e-12
IRX3	2.58932	0.00103727	0.016357
NAGPA	2.58182	5.75443e-06	0.000241892
PREB	2.56983	2.29314e-12	6.21001e-10
TUBB2A	2.55967	9.42455e-08	7.17386e-06
STOML2	2.55704	6.30631e-12	1.48009e-09
WASH2P	2.55678	7.73162e-06	0.000306356
ATP6V1B2	2.55656	9.40497e-12	2.10223e-09
CRISP3	2.55245	0.00245427	0.0317948
TMEM9B	2.54224	6.15236e-08	4.95072e-06
IER5	2.5407	2.41969e-10	3.87205e-08
MIR1244-3	2.53749	0.00193815	0.0267317
PIK3R2	2.53729	0.00340685	0.040657
SDF2	2.53727	6.81422e-06	0.000277335
THAP11	2.5339	7.23029e-07	4.30536e-05
POLR3K	2.53348	4.39167e-08	3.71875e-06
TMEM259	2.5326	4.81464e-07	3.01332e-05
U2AF1L5	2.5313	1.11217e-07	8.3306e-06
PRDX2	2.53059	0.0045289	0.049903
LRR1	2.52927	1.8251e-09	2.29474e-07
MYO1D	2.52769	7.83522e-08	6.12975e-06
FCER1A	2.51696	0.00021712	0.00475504
ZYX	2.50689	1.63624e-07	1.14634e-05
NOP10	2.49928	2.275e-05	0.000738169
PRSS23	2.49762	7.21415e-09	7.81459e-07
FAM214B	2.48804	0.00179771	0.0252145
SEMA4C	2.48679	1.40751e-07	1.00104e-05
DPP3	2.48374	8.20048e-07	4.79167e-05
IER2	2.48072	9.47124e-09	9.80692e-07
MKS1	2.47434	0.000125165	0.00306003
ANKRD39	2.47109	9.39113e-09	9.79599e-07
MCU	2.47039	2.2893e-12	6.21001e-10
AHCY	2.46983	5.04586e-10	7.32535e-08
KCNK17	2.46661	1.12588e-06	6.16914e-05
RPUSD2	2.45942	3.05708e-09	3.52867e-07
TUBGCP3	2.45854	6.47502e-12	1.49477e-09
TOMM22	2.44715	2.1494e-09	2.60929e-07
TEDC2	2.44694	6.77879e-05	0.00185718
MTCH2	2.44315	9.25693e-11	1.65008e-08
NDUFB7	2.44229	4.46473e-07	2.87088e-05
APH1A	2.44203	2.12208e-09	2.59853e-07
PABPN1	2.43716	1.27801e-09	1.71399e-07
MRPL45	2.43171	6.47522e-06	0.000265843
DLL3	2.43135	1.29957e-06	6.98492e-05
COL2A1	2.42603	0.0025403	0.0326094
ACTR1B	2.41845	1.59566e-09	2.04799e-07
TAP2	2.41794	1.48197e-05	0.000514017
PSMB8	2.41193	2.37663e-06	0.000116207
TMEM39B	2.41148	2.48737e-07	1.684e-05
PIN4	2.40997	3.23944e-08	2.92422e-06
ZC3HC1	2.40795	6.23563e-09	6.80699e-07
SLC45A3	2.40567	0.00119831	0.0184624
TRPC2	2.40048	0.00301236	0.0372106
MARCH5	2.39636	5.64984e-09	6.26465e-07
DHRS1	2.38594	1.74807e-08	1.61949e-06
TALDO1	2.38228	8.5474e-09	9.04996e-07
FAU	2.37907	5.43119e-10	7.80429e-08
GGCT	2.37289	1.65278e-08	1.56204e-06
CCDC115	2.36187	3.37544e-06	0.000155336
SERTAD1	2.35722	1.16098e-06	6.3368e-05
CLIC1	2.35606	9.7172e-07	5.49549e-05
EIPR1	2.34829	7.41553e-07	4.38763e-05
LDLRAD3	2.34784	1.80097e-07	1.2432e-05
SDHA	2.34543	2.03664e-10	3.41428e-08
GFI1	2.34494	4.14635e-07	2.70319e-05
TAF1C	2.3417	0.000704846	0.0120457
SELENOT	2.33907	2.40164e-05	0.000763428
NDUFA4	2.33777	0.000226384	0.00490452
PYCR2	2.3319	3.9899e-05	0.00119038
NFS1	2.33076	2.47584e-06	0.000119202
SLC1A5	2.3274	1.39802e-11	2.98287e-09
TMA16	2.31713	1.19868e-10	2.05851e-08
NPM3	2.31358	2.18581e-10	3.61488e-08
B4GALT1	2.31266	1.17696e-07	8.65157e-06
SNHG6	2.31242	9.38951e-08	7.17386e-06
CLEC2B	2.30581	0.000378304	0.00732774
FARS2	2.30039	1.34084e-08	1.3204e-06
MAX	2.29864	1.59977e-09	2.04799e-07
PIP4K2C	2.28853	0.00127694	0.0193358
ENSA	2.2854	4.41011e-08	3.71875e-06
RPL3	2.2759	9.75703e-09	1.00291e-06
COMMD6	2.27335	1.86995e-05	0.000626967
DHCR24	2.27014	2.21868e-12	6.21001e-10
ROMO1	2.26904	1.57182e-08	1.50731e-06
FUCA1	2.26402	7.31978e-08	5.7585e-06
MAD2L1BP	2.26108	0.00297852	0.0368572
RAN	2.25664	1.0235e-08	1.02949e-06
NFKBIA	2.25627	1.53392e-08	1.4897e-06
TPRA1	2.24985	4.647e-07	2.95304e-05
THAP4	2.24514	1.68688e-07	1.17598e-05
MAGOH	2.24477	2.84376e-11	5.72083e-09
JUNB	2.2432	1.47967e-06	7.75911e-05
SLC43A3	2.23724	5.96758e-08	4.85754e-06
TMEM14B	2.23187	2.7318e-07	1.81458e-05
RPL36	2.2299	3.57659e-08	3.14785e-06
AAGAB	2.22488	8.06934e-07	4.75449e-05
LOC101927752	2.21996	0.00114525	0.0177811
FAM117A	2.2064	2.56231e-05	0.000809024
ADGRG1	2.20576	0.000701962	0.0120256
GMFG	2.18494	5.27601e-08	4.3704e-06
SMIM27	2.17753	0.00190256	0.0263439
NEU1	2.17742	5.47553e-07	3.36709e-05
BATF2	2.17623	0.00354138	0.0418041
GUCD1	2.17612	4.60823e-07	2.94969e-05
MGST3	2.16439	0.000407838	0.00781384
EIF4A3	2.16433	1.22659e-05	0.000441762
PI4KA	2.16427	0.000715827	0.012189
HNRNPL	2.16178	2.20764e-10	3.61488e-08
SAC3D1	2.15772	1.42968e-06	7.55987e-05
TMEM120A	2.15763	1.47667e-05	0.000513444
NDUFA8	2.15527	1.69783e-05	0.00057473
LOC101928865	2.1496	3.28193e-05	0.00100909
CHPF2	2.14646	0.00171171	0.0243724
NOB1	2.14613	6.13864e-08	4.95072e-06
OAF	2.14465	8.73442e-09	9.17896e-07
FAM216A	2.14373	4.39798e-06	0.000194145
RRAGA	2.14018	2.35997e-05	0.000757017
CHST2	2.13982	9.80453e-05	0.00252408
SERPINH1	2.13941	4.86302e-10	7.17958e-08
OSTF1	2.13834	4.43607e-05	0.00129335
EMC9	2.13454	5.06411e-05	0.00143487
RPL10A	2.13317	5.51793e-06	0.000234754
RPSA	2.12644	4.95496e-07	3.08743e-05
RPS21	2.12577	2.82807e-07	1.86972e-05
KIFC3	2.12189	0.000179356	0.00404758
TAF9B	2.11924	8.25249e-05	0.00222202
TMEM63B	2.11833	0.00206901	0.0279336
RRM1	2.11137	1.09295e-08	1.08954e-06
SMIM26	2.11135	3.74638e-05	0.00112969
HDAC3	2.1077	6.20389e-09	6.80699e-07
PLTP	2.1039	0.000709561	0.0121116
MRPS27	2.10175	2.60793e-09	3.08613e-07
HMCES	2.09231	1.6653e-05	0.000566511
KIF9	2.09002	9.31025e-06	0.000351493
HES6	2.08693	7.74483e-06	0.000306356
TP53RK	2.08652	3.4691e-06	0.00015861
MED31	2.07868	0.00405997	0.0462186
POLD2	2.07821	2.08153e-08	1.90339e-06
GPD1L	2.0774	0.000121016	0.00300556
ATP6V1E1	2.07693	6.59507e-06	0.000269742
CTTN	2.07414	9.06826e-07	5.19659e-05
S100A6	2.06857	1.82613e-05	0.00061668
RPS12	2.06615	1.14031e-05	0.000416006
GPRC5C	2.0581	0.000582518	0.0103967
RALGDS	2.05328	4.35915e-06	0.000193036
OST4	2.05273	0.00199033	0.0272816
ULK3	2.04462	9.8363e-09	1.00373e-06
RPLP0	2.04383	1.74768e-06	8.91699e-05
SLC43A2	2.03525	6.31441e-06	0.000260761
TMCO1	2.03403	9.03939e-06	0.000344034
SCAP	2.03327	6.38816e-08	5.11125e-06
LDAH	2.02475	7.45099e-05	0.00202167
SACM1L	2.02248	1.27959e-07	9.24058e-06
DNAL4	2.02214	0.000331511	0.0066786
ZNF182	2.02106	0.00026298	0.00560255
CD63	2.01764	3.34682e-08	2.98291e-06
IMP3	2.01646	3.20337e-05	0.000987086
RPL27	2.01552	1.48218e-06	7.75911e-05
E4F1	2.01262	0.00167447	0.0239633
SSBP4	2.01217	0.0032202	0.0389244
SH3BGRL3	2.01025	0.0001074	0.00272506
RPL9	2.00964	5.51678e-06	0.000234754
MPZ	2.00897	0.00246879	0.0319063
PER1	2.00792	5.97693e-05	0.0016601
COX5A	2.00555	2.19229e-05	0.000719624
POLR2A	2.00296	6.44933e-08	5.13105e-06
RTL8A	2.00202	3.9384e-05	0.00118001
PSEN2	2.00085	1.97027e-05	0.000655917
MTFMT	1.99962	0.00204932	0.0278197
PRKAB1	1.99367	2.47907e-06	0.000119202
TEX30	1.9902	0.00246967	0.0319063
C5orf56	1.98792	0.000128911	0.00313528
PIM1	1.98173	3.49129e-06	0.000159108
CD59	1.97701	5.45074e-06	0.000233305
RHEBL1	1.97623	0.000187193	0.00418247
C1orf74	1.97116	0.00194414	0.026788
S100A4	1.97055	8.10969e-07	4.75836e-05
POLR2C	1.97016	4.96817e-05	0.0014191
TMBIM1	1.96849	6.80585e-05	0.00186097
RETSAT	1.96622	6.4974e-07	3.92688e-05
HLA-C	1.95854	0.00241452	0.0315073
EPOP	1.95705	8.88866e-05	0.00235092
BLOC1S2	1.95402	2.39541e-05	0.000763428
KIAA2013	1.95379	1.06242e-06	5.86707e-05
USB1	1.95346	7.59937e-06	0.000303157
BBC3	1.952	0.00018007	0.00405072
IL27RA	1.95139	1.17959e-07	8.65157e-06
MTMR4	1.94213	8.40481e-06	0.000326051
NDUFB1	1.94066	3.75513e-05	0.00112991
NUP188	1.93932	0.000146503	0.00343729
CRYZ	1.93556	0.000109586	0.00276064
RRN3	1.93496	2.40891e-06	0.000116973
CD53	1.9336	0.00183905	0.025692
TOR3A	1.93282	5.01224e-05	0.00142591
MRPS36	1.93002	0.000291738	0.00602384
SERF2	1.9292	2.56106e-06	0.00012267
POLR2H	1.92785	1.61561e-06	8.39521e-05
TMEM256	1.92666	0.000275908	0.00578175
ERG28	1.92607	5.04198e-05	0.00143147
HLA-A	1.926	4.19559e-05	0.00123603
NUDT2	1.9246	0.00014614	0.00343564
MAFG	1.91907	1.40513e-05	0.00048978
NXT1	1.91574	3.42302e-05	0.00105017
PSAT1	1.90757	0.000138211	0.00328675
MOB3C	1.90456	0.00256056	0.0328395
CHMP2A	1.8939	8.9398e-06	0.00034162
PRUNE1	1.8887	6.03333e-06	0.000251851
RNASET2	1.88734	3.79604e-05	0.00113978
ZBTB22	1.88536	0.00314813	0.0381842
RPS26	1.88392	7.05139e-06	0.000284521
COLGALT1	1.88087	4.04117e-08	3.46999e-06
ZNF420	1.88049	5.146e-05	0.00144643
TFAM	1.87501	1.25229e-06	6.78257e-05
ITPA	1.87149	4.03742e-05	0.00119833
PSMB5	1.87122	4.66121e-07	2.95304e-05
DDAH2	1.86588	3.72801e-06	0.000168262
NACA	1.86526	1.10085e-07	8.31705e-06
KBTBD6	1.86474	8.19344e-06	0.0003205
PET100	1.86383	0.00117836	0.0182348
ILKAP	1.86249	1.27831e-06	6.89698e-05
SLC13A3	1.86087	2.15546e-05	0.000710847
FANCG	1.85786	0.00013864	0.00328675
TMCC2	1.85581	0.000170981	0.00389605
DSN1	1.85387	1.52532e-05	0.000525172
EBP	1.85381	2.70443e-06	0.000128228
MRPL44	1.85344	0.00115232	0.017871
BCAP31	1.84874	2.93016e-06	0.000137542
ARMC5	1.8485	8.17119e-06	0.0003205
C15orf61	1.84746	1.00229e-05	0.000374022
CDK5R1	1.84406	0.0017955	0.0252087
GDI2	1.84402	1.32494e-07	9.51926e-06
PIGC	1.84335	3.15428e-05	0.000974093
RPS7	1.84178	2.97128e-05	0.000923656
PICALM	1.84169	1.0091e-06	5.66139e-05
MRPL20	1.84121	1.58719e-07	1.11754e-05
RGS14	1.83893	4.88453e-05	0.00139829
TWF2	1.83389	3.05574e-06	0.00014296
CHCHD4	1.83132	6.06288e-06	0.000251851
COQ2	1.83103	0.000159405	0.0037042
RPL22L1	1.83102	3.21388e-06	0.000148874
FCGR2C	1.83082	0.000626478	0.0110691
SCRN2	1.82865	0.000785337	0.0131656
ARHGAP9	1.82803	2.39097e-06	0.000116504
COX2	1.82466	9.42761e-05	0.00246307
IFNGR2	1.82372	0.000168472	0.00385636
RNF14	1.81917	0.000244566	0.00526601
GMEB2	1.81777	7.39595e-05	0.00201061
ZNF557	1.81519	8.37615e-06	0.000325837
COPS3	1.80998	5.05355e-06	0.000217627
RNF126	1.80996	6.32327e-05	0.00174255
COX7A2L	1.80545	0.000187412	0.00418247
POLR1C	1.80435	1.27308e-05	0.000456171
FANCE	1.80232	9.33189e-05	0.00244428
SPIN4	1.80188	1.35651e-05	0.000478755
CSTB	1.80014	0.000829835	0.0136835
NDRG3	1.7998	7.72307e-06	0.000306356
CIAO2A	1.79686	2.96676e-05	0.000923656
DUSP6	1.79503	0.00346749	0.0412061
POLR2F	1.7927	4.59659e-05	0.00133462
PLCB3	1.78623	1.6585e-05	0.000566511
MYDGF	1.78384	0.00146119	0.0215236
RPS24	1.78249	1.58047e-07	1.11754e-05
SELENOK	1.78227	0.000215048	0.00471698
TIMP3	1.78105	2.84668e-06	0.00013452
CD300A	1.78012	0.00417994	0.047165
EID2	1.77922	0.000118633	0.0029673
IFT27	1.77566	0.000806634	0.0134267
MRPL13	1.77499	0.00313884	0.0381044
CROCC	1.77411	0.000835936	0.0137519
SLC39A11	1.77233	5.69312e-06	0.000240031
TOMM70	1.77201	1.24779e-07	9.05741e-06
ALDH18A1	1.77053	0.000644702	0.0112779
SEC61B	1.7689	0.000167049	0.00384795
BLOC1S1	1.76798	0.000339535	0.00682074
TMEM30A	1.76557	9.49706e-05	0.00246748
MRFAP1	1.76375	9.93278e-05	0.00255243
RPL34	1.76304	9.49151e-05	0.00246748
GORASP1	1.76126	0.00170392	0.0243106
CLUH	1.76064	3.19174e-06	0.000148337
NDUFAB1	1.75821	0.000237668	0.00513319
COQ8A	1.75766	4.94911e-06	0.000213783
PEX7	1.75586	0.00120307	0.0185155
ZNF16	1.75406	0.000290657	0.00601034
GRHPR	1.74971	5.89052e-06	0.000246876
DNPH1	1.74433	5.74138e-05	0.00160099
NIF3L1	1.74333	0.00134583	0.0201832
COTL1	1.74283	2.98152e-07	1.96195e-05
MYL6B	1.73908	0.000750632	0.0126695
RPL37	1.73784	9.2972e-06	0.000351493
RAD51AP1	1.73383	8.85528e-06	0.000340445
ZFP14	1.73282	6.55276e-05	0.00179875
GOLPH3	1.7313	0.000108384	0.00274016
FRG1	1.72954	1.19114e-05	0.000432311
RNF10	1.72836	4.42816e-06	0.00019426
DDX28	1.72737	1.86496e-05	0.000626787
NUMBL	1.72611	0.00372274	0.0433253
PRDX3	1.7232	0.00372074	0.0433253
RAD51	1.72186	3.85774e-06	0.000173009
DEPTOR	1.72124	0.000237105	0.00512891
RPL36AL	1.72075	6.12971e-06	0.000253878
COX7B	1.71889	0.000766813	0.0129011
PTGR1	1.71702	0.000985226	0.0156414
MRPL22	1.71561	0.000494404	0.00905358
ZNF232	1.71545	0.0027442	0.0346892
SSTR2	1.71519	0.00384235	0.0444236
ALKBH3	1.71263	2.16868e-05	0.000713536
LAPTM4A	1.7108	1.80403e-06	9.17126e-05
PCSK9	1.70938	0.000465028	0.00868505
PCLAF	1.70867	3.74495e-05	0.00112969
GLB1	1.70764	5.57644e-06	0.000236528
CDCA4	1.70536	0.000352378	0.00696936
KLHL22	1.70353	0.000827486	0.0136768
ZFYVE1	1.70253	0.000280868	0.00585954
ZNF419	1.70227	0.000269599	0.00569763
RASSF5	1.70216	2.04706e-05	0.000679874
GAD1	1.7018	4.36448e-05	0.00127777
VAV2	1.70124	0.00241142	0.0315073
CHTF18	1.69644	0.000135425	0.00323778
METTL7A	1.69591	9.60853e-06	0.000361784
NDUFA1	1.69554	0.000960831	0.0153755
HEXB	1.69377	0.00381028	0.044198
TFB1M	1.69335	0.00013043	0.00316129
BIRC5	1.69263	1.01711e-05	0.00037692
PTPRF	1.69134	0.00149517	0.0219094
NT5DC2	1.68979	0.00279236	0.0351089
VMA21	1.68736	2.02922e-07	1.39392e-05
TEPSIN	1.68317	0.000101145	0.00258969
TNFRSF8	1.68058	0.00157542	0.022754
DEDD	1.67905	0.00208169	0.0280252
ZW10	1.67895	3.66194e-05	0.00111137
GABARAPL2	1.67752	0.000532989	0.00961557
HCCS	1.6746	7.08008e-05	0.00192847
BCL2L12	1.67003	1.03903e-05	0.000384032
RPS15A	1.66855	0.000322285	0.0065395
PSMD13	1.66687	1.90749e-06	9.59333e-05
COA6	1.66676	0.000980864	0.0156074
SURF2	1.65995	0.00014044	0.00331825
TIMM8B	1.65878	0.000552123	0.00992975
LTO1	1.65811	0.000323863	0.00656206
ANKRD27	1.65802	2.66994e-07	1.79039e-05
PROSER1	1.65743	0.00223552	0.0297829
CTBP1	1.65495	4.17815e-06	0.000186192
ATP5F1C	1.65362	0.00226062	0.0300038
PSMB7	1.65269	4.66953e-05	0.00135301
MCL1	1.65149	2.03136e-06	0.000101438
RPL13A	1.64444	4.67638e-07	2.95304e-05
NFRKB	1.64274	1.00913e-05	0.000374949
PNRC2	1.63777	0.000146699	0.00343729
SURF4	1.63749	4.75393e-06	0.000206818
PLEKHF2	1.63704	0.0024226	0.0315073
DDB1	1.63593	5.64675e-06	0.000238792
UBE2D3	1.63188	9.05751e-07	5.19659e-05
LANCL1	1.62631	0.000258561	0.00552512
PDXDC1	1.62626	0.000119436	0.0029799
ZNRD2	1.62368	0.00110892	0.017236
TPD52L2	1.61945	0.000845722	0.0138482
PFKFB3	1.61924	0.000445133	0.00840263
CDC123	1.61252	3.68555e-05	0.00111613
NOMO1	1.6103	0.00297333	0.0368254
GTF2H5	1.61	0.000768272	0.0129103
RPL18A	1.60833	0.000100771	0.00258481
TFPI	1.60738	0.00011956	0.0029799
CCNQ	1.59835	8.88531e-05	0.00235092
PSMB4	1.59702	0.000471045	0.00877415
ZSWIM7	1.59414	0.000121467	0.00300616
TRA2A	1.59375	1.382e-06	7.37172e-05
TMED9	1.59338	0.000225323	0.00488906
RPL23	1.59229	0.000194682	0.00432414
RAB37	1.59178	0.000247648	0.00530803
NDC1	1.58951	8.86493e-06	0.000340445
MPHOSPH6	1.58868	2.33623e-05	0.000751116
CCDC25	1.58627	8.45263e-05	0.00225863
STK36	1.58198	0.00205062	0.0278197
CBX3	1.58116	4.80754e-06	0.000208307
ADNP2	1.57837	0.000178157	0.00403345
SNRPD2	1.57202	0.000122827	0.00302916
SNX1	1.56987	9.2574e-05	0.00243214
STX16	1.56839	2.46019e-05	0.00078028
FBXO25	1.56784	0.0013594	0.020365
NUP210	1.56753	0.000151263	0.00353836
CENPW	1.56498	0.000113037	0.00284247
FERMT1	1.56463	0.00253319	0.0325478
MRPL3	1.56427	0.000142489	0.00336101
FOXK1	1.56234	9.66528e-05	0.00250196
PPIH	1.56179	9.33833e-05	0.00244428
STK40	1.55503	9.79679e-05	0.00252408
LUC7L2	1.5532	0.000361243	0.00706532
NTN1	1.55194	0.000893707	0.0144991
FAM49B	1.55125	2.07248e-06	0.000103126
AIF1	1.55013	0.000116181	0.00291634
PLK1	1.54986	0.00027068	0.00569763
DAG1	1.54975	0.000376452	0.00730193
SIRT2	1.548	0.000451099	0.00848114
FOPNL	1.54498	0.00437422	0.0484773
PITPNB	1.5434	4.26396e-06	0.000189417
MARS	1.54079	4.3578e-05	0.00127777
PIP5K1A	1.5377	5.2605e-05	0.00147566
P2RY1	1.53645	4.70227e-06	0.000205644
URM1	1.53405	7.98802e-06	0.00031421
SLC25A42	1.53349	0.000306176	0.00625773
HBD	1.5333	0.00333378	0.0399883
TMEM11	1.53192	5.0832e-05	0.00143738
THAP5	1.53046	0.000564518	0.0101268
ZKSCAN4	1.52917	0.000739186	0.0125261
ALDH9A1	1.52882	0.000381612	0.00738167
H2AFZ	1.52784	8.98839e-05	0.00237031
CEBPZ	1.52744	0.000356012	0.0070117
MFSD12	1.52674	0.000513826	0.00937266
PSMG3	1.52639	2.78376e-05	0.0008692
TMSB10	1.52533	0.000744751	0.0126053
WT1	1.52477	0.000128242	0.0031244
PRC1	1.52336	0.00149062	0.0218884
SYPL1	1.50842	0.0017836	0.0250915
FASTKD2	1.50247	8.27698e-05	0.00222436
ATP5F1B	1.50231	0.000628531	0.0110914
SHISA5	1.5009	7.49726e-06	0.000299933
AFMID	1.50042	0.000488956	0.00899663
ASCC2	1.49845	0.00138363	0.0207059
NPTN	1.49658	0.000223866	0.00486494
CBX6	1.49585	1.6655e-05	0.000566511
KCTD10	1.49406	0.00284298	0.035579
ZNF226	1.49385	0.00155269	0.0225181
SLC35A2	1.49158	0.00415554	0.0470783
MANF	1.48885	0.00233948	0.0309338
C1orf43	1.48791	0.000382918	0.00739678
FAM83D	1.48674	0.000472375	0.0087873
SLIRP	1.48401	0.000302896	0.00621744
CNPY2	1.48164	0.00293432	0.0364706
SCARB1	1.48117	0.00124422	0.0189828
BST2	1.48037	6.09465e-05	0.00168947
COMMD5	1.4787	0.00177329	0.0249715
GANAB	1.4776	2.32547e-05	0.000751084
ZNF335	1.47646	0.000650608	0.0113263
SSR2	1.47438	4.52057e-05	0.00131526
TBCB	1.47367	0.00184368	0.0257312
PPP6R3	1.47274	1.1624e-05	0.000422971
TRNAU1AP	1.47011	0.000241773	0.00521385
GAS2L1	1.47006	0.000273086	0.00573114
CHURC1-FNTB	1.46942	0.00250208	0.0322658
RHOA	1.46905	0.000204568	0.00451525
CCDC34	1.46843	6.40792e-05	0.00176243
PRAME	1.4678	0.00416662	0.0471417
NDUFA3	1.46731	0.00148131	0.0217743
FADS3	1.46692	0.00424075	0.0475911
GPT2	1.46555	0.00220785	0.0294701
MCRIP2	1.46336	0.00288251	0.0359854
RPL15	1.46253	5.14145e-05	0.00144643
TMEM109	1.46107	2.27339e-05	0.000738169
C11orf74	1.45642	0.00426598	0.0477153
TFDP1	1.45597	1.36633e-05	0.000480956
CEMIP2	1.4558	0.00105982	0.0166195
WDR55	1.45549	0.000932953	0.0150319
MRPL2	1.45419	0.00018674	0.00418247
PBDC1	1.45004	0.000420619	0.00800427
SAE1	1.44422	2.30127e-05	0.000744976
TATDN1	1.4411	0.000568189	0.0101675
RPS14	1.44042	0.000822141	0.0136365
RNPEP	1.43931	0.000348685	0.00692551
EIF3J	1.43812	1.10986e-05	0.000406983
COX7A2	1.43418	0.00385809	0.0445325
C22orf39	1.43203	0.00360863	0.0423473
TUBA1A	1.43138	0.00425939	0.0477153
EED	1.43067	0.000467214	0.00871432
POMP	1.42911	4.80732e-05	0.00138156
RILPL2	1.42762	0.000864634	0.0141087
NOP53	1.42721	0.000279166	0.00584133
BRMS1	1.42637	0.000900868	0.0145816
RFC5	1.42487	0.00302023	0.0372424
MORF4L2	1.42321	0.000285774	0.00593551
PPIF	1.42205	0.000280548	0.00585954
SCAMP5	1.42164	0.00153663	0.0223542
EXOSC7	1.41879	0.000828835	0.0136831
COX19	1.41718	0.000134459	0.00323116
ZFP36L1	1.41593	0.000704139	0.0120457
SPCS1	1.41355	0.00437508	0.0484773
RCN1	1.41319	0.00289802	0.0360831
CLPTM1L	1.41164	0.000123447	0.00303382
IRS2	1.40763	0.00163987	0.0235832
LOC150776	1.40572	0.00391891	0.0450866
TOMM7	1.40508	0.000363238	0.00706934
KCNN4	1.40319	0.00438865	0.0485475
EIF3D	1.40099	8.51058e-05	0.00226981
EIF5A	1.40068	0.000664123	0.0115175
ZWILCH	1.40013	0.000126698	0.00309213
EEF1B2	1.39983	0.000752305	0.0126722
THEMIS2	1.39101	0.00143479	0.0212948
ATP5MC3	1.38965	0.000444074	0.00840263
KCNV1	1.3876	0.00182098	0.02549
H3F3A	1.387	0.000482314	0.00891331
ANXA2	1.38608	0.00152489	0.0222754
DYNC1I2	1.38368	7.0162e-05	0.00191477
VPS11	1.37837	0.00360762	0.0423473
IRF2BPL	1.37808	0.000184349	0.00414035
GALE	1.37746	0.00167958	0.024012
TFCP2	1.37724	8.83184e-05	0.00234718
IMPDH2	1.37665	0.00439512	0.0485809
CHCHD2	1.37502	4.40013e-05	0.00128553
ADSS	1.37368	0.000210194	0.00463216
PCMT1	1.37334	0.000144526	0.00340336
SLC35F6	1.37327	0.00207092	0.0279336
RPA1	1.37316	0.000121234	0.00300567
TRMT6	1.37164	0.00141086	0.0210463
ATP6V1G1	1.36733	0.000811162	0.0134862
ECH1	1.36705	5.87703e-05	0.00163558
TRIB3	1.36676	0.00172506	0.024506
NEDD1	1.3639	0.000489804	0.00899663
HENMT1	1.36264	0.000916836	0.0148061
FAM162A	1.36085	0.00408329	0.0464285
FABP6	1.3601	0.00151938	0.022241
C12orf57	1.35228	0.00428597	0.0479008
SPTLC2	1.35007	0.000222197	0.00483614
RFK	1.34829	0.00143736	0.0213062
HMGCS1	1.34822	0.000344411	0.00686968
PEBP1	1.34466	0.000483556	0.00891969
NDUFB9	1.34463	0.000132836	0.0031976
MLH1	1.34451	0.00126614	0.0192131
SNAPC5	1.34296	0.00417397	0.0471417
NDUFS2	1.33887	0.00424136	0.0475911
ZDHHC7	1.3358	0.000358878	0.00704452
HILPDA	1.33503	0.0032994	0.0396773
UBE2A	1.33485	0.00365983	0.0428504
SCAMP2	1.33201	0.000123206	0.00303321
NAA10	1.33196	0.000139625	0.00330454
ERH	1.33191	0.00238374	0.0312259
RPL37A	1.32765	0.000490016	0.00899663
RPS6	1.32701	0.000531881	0.00961483
POLE3	1.32615	0.00017231	0.00391366
HCFC1	1.32223	0.0028449	0.035579
BANP	1.32118	0.00160902	0.0232154
EIF4G2	1.32085	0.00129059	0.0194791
RPL11	1.31875	0.00065243	0.0113426
GMPR	1.3181	0.000615489	0.0108886
RPS3A	1.3179	0.000680778	0.0117484
HAGH	1.31496	0.0042066	0.0473648
ORMDL1	1.31295	0.000600331	0.0106498
RRS1	1.31273	0.00316978	0.0384138
EMD	1.31127	9.45147e-05	0.00246473
EML4	1.31097	0.00172604	0.024506
CNBP	1.30182	0.000363005	0.00706934
RPLP1	1.30154	0.000350286	0.00694751
TMEM69	1.29999	0.00292585	0.0363974
MTHFD2	1.29987	0.00232066	0.0307299
INTS11	1.29973	0.00213415	0.0285994
UBAC2	1.29862	0.000324681	0.0065692
LIN7C	1.29814	0.000543513	0.0097874
FASTKD5	1.29729	0.000334099	0.00672111
SRPK2	1.29623	0.00100699	0.0159509
SMIM10	1.29571	0.000459357	0.00860196
NRN1	1.29525	0.00200583	0.0273703
HECA	1.29422	0.00312574	0.0380109
RBMX2	1.2929	0.00351951	0.0416988
MELTF	1.29282	0.00325452	0.0392718
PDCD5	1.28672	0.000994354	0.0157686
RBM8A	1.28597	0.000282443	0.00588366
STARD7	1.28395	8.30591e-05	0.00222788
ATP6V0E1	1.27929	0.000802845	0.0134112
BDH1	1.27567	0.000345875	0.00687939
PPT2	1.2751	0.00073775	0.0125169
RPL5	1.27475	0.00047459	0.00881685
UTP3	1.27406	0.000825718	0.0136636
MAGED1	1.26972	0.00201791	0.0275084
KIFC1	1.26857	0.000687892	0.0118277
DBI	1.26694	0.00306391	0.0376492
RPS16	1.26449	0.00303218	0.0373245
NDUFB8	1.25896	0.000220621	0.00480928
MGAT1	1.25566	0.00153453	0.0223467
C1orf122	1.25442	0.00152769	0.0222827
SRPRB	1.25118	0.00312149	0.037992
SNF8	1.25115	0.00125145	0.0190517
MYL12B	1.25048	0.00434828	0.0483669
ADGRL1	1.25005	0.00207021	0.0279336
ADRM1	1.25001	0.000384664	0.00742033
CSNK1G1	1.2479	0.000393899	0.0075795
NHSL2	1.24363	0.000166039	0.00383306
TSPAN3	1.24304	0.000213747	0.00469576
CCT8	1.24107	0.000751242	0.0126695
DNAJC8	1.23968	0.00176479	0.0249208
SPCS3	1.23795	0.000245677	0.00528187
DTYMK	1.23641	0.00331269	0.0397692
ETFB	1.23526	0.00165343	0.0237346
FAM120A	1.23424	0.000168545	0.00385636
BRK1	1.23364	0.000600481	0.0106498
LEPROTL1	1.23229	0.00319834	0.0386933
LAMTOR1	1.23116	0.000447504	0.0084248
MRPS21	1.22884	0.00206929	0.0279336
DDX6	1.22857	0.000793849	0.0132925
C6orf203	1.22854	0.00352101	0.0416988
KAT2A	1.22611	0.00282135	0.0353787
ATP1A1	1.22013	0.000187284	0.00418247
HDDC2	1.21895	0.00175565	0.0248473
SNRNP70	1.21814	0.00145542	0.0214834
DVL1	1.21804	0.00184604	0.0257386
ESAM	1.21203	0.00352376	0.0416988
SKA2	1.21	0.00127697	0.0193358
PMP22	1.20905	0.000515035	0.00938256
JRKL	1.20759	0.00395089	0.0453025
HMGA1	1.20397	0.000967374	0.0154626
RPL26	1.20219	0.00262567	0.033514
LMO2	1.20108	0.00182013	0.02549
PDE4A	1.20028	0.00121441	0.0186224
MRPS9	1.19793	0.00167122	0.0239411
YTHDF3	1.19728	0.000683219	0.0117617
TTC14	1.19479	0.000865898	0.0141129
RAE1	1.19088	0.000412349	0.00786815
SNHG12	1.18785	0.000970041	0.0154877
AP1B1	1.18401	0.00152855	0.0222827
E2F6	1.18379	0.00430832	0.0480742
HNRNPC	1.18298	0.00134212	0.020149
ICMT	1.18042	0.00289353	0.0360831
STK25	1.17752	0.00125136	0.0190517
EBNA1BP2	1.17614	0.00155558	0.0225367
PSMD3	1.16643	0.00071105	0.0121223
GATC	1.1656	0.00409856	0.0464897
UBQLN1	1.16544	0.00236153	0.0311669
DCAF12	1.16543	0.00243791	0.031612
HNRNPDL	1.16376	0.00035112	0.00695424
PSAP	1.16161	0.000493495	0.0090487
INSIG1	1.16091	0.00417407	0.0471417
ND1	1.15541	0.000270599	0.00569763
VASP	1.15356	0.0011068	0.017236
OTUD6B-AS1	1.15117	0.00420525	0.0473648
EI24	1.15063	0.00276495	0.034846
UBE2R2	1.14913	0.00269133	0.0341743
TCOF1	1.14348	0.00129242	0.0194859
ETFA	1.14332	0.00164121	0.0235832
MADD	1.1368	0.00287356	0.0359055
BRI3	1.13473	0.00352173	0.0416988
TBC1D15	1.13268	0.00387407	0.0446803
TTC1	1.13234	0.00263285	0.0335527
NSMCE2	1.13177	0.00199158	0.0272816
BCAT1	1.12931	0.000480488	0.00889124
EIF2B5	1.1284	0.00106735	0.016719
UBE2D2	1.12702	0.000806156	0.0134267
DCAF11	1.12497	0.00204703	0.0278197
MBD4	1.11207	0.000858062	0.0140177
MRPL14	1.10508	0.00359596	0.0423044
CDC25A	1.10158	0.00145718	0.0214869
STIM1	1.10104	0.00361227	0.0423547
ITGA2B	1.0988	0.00131121	0.0197059
CTDSPL	1.09722	0.00262408	0.033514
GOT1	1.09563	0.00220478	0.0294701
YWHAE	1.09393	0.00251941	0.0324004
RPL18	1.09251	0.00124361	0.0189828
ZDHHC3	1.08785	0.00426006	0.0477153
PIH1D1	1.08516	0.00145534	0.0214834
PDHA1	1.07102	0.00294215	0.0365356
PSMG1	1.0705	0.00174604	0.0247361
CASC3	1.06791	0.00274064	0.0346754
CLTC	1.06516	0.00307933	0.0377711
EIF1AX	1.05938	0.00241718	0.0315073
FCF1	1.05728	0.0018291	0.0255783
RPS19	1.05307	0.00354157	0.0418041
MAP3K7	1.05058	0.00188604	0.0261667
CSDE1	1.02834	0.00116838	0.0181003
ARPC5L	1.02505	0.00237692	0.0312259
MRPL15	1.02063	0.00397501	0.0453983
CALM3	1.01511	0.00310974	0.037945
TOMM34	1.01067	0.00382775	0.0443276
MORF4L1	1.00847	0.00370695	0.043213
AURKB	1.00312	0.00225256	0.0299351
E2F3	1.00091	0.00331126	0.0397692
CSNK1G3	-1.01548	0.00359239	0.0423044
STAM	-1.03308	0.00368593	0.0430036
NCAPH	-1.05016	0.00119578	0.0184436
ANKIB1	-1.0554	0.00437886	0.0484773
SMG7	-1.0557	0.00299584	0.037039
SLC48A1	-1.06474	0.00251036	0.0323134
MAF1	-1.07697	0.00234196	0.0309375
PFKP	-1.08072	0.001915	0.0264603
BCKDK	-1.08077	0.00434442	0.0483621
TAF8	-1.08408	0.0040883	0.0464285
ASNSD1	-1.08544	0.0030879	0.0377711
SMARCD1	-1.09594	0.00230963	0.0306255
UBE2Z	-1.09736	0.00308488	0.0377711
AKAP12	-1.10067	0.00366672	0.0428504
XPO7	-1.10321	0.00440257	0.0486251
PPP1R14A	-1.11818	0.00121166	0.0186223
LAP3	-1.11835	0.0020772	0.0279915
ERI3	-1.11908	0.00302734	0.0372975
ACTL6A	-1.13011	0.00357922	0.0422132
LRRC61	-1.13502	0.00352364	0.0416988
UBE4B	-1.13605	0.00405551	0.0462053
GNL3L	-1.13852	0.00103926	0.01637
KIF1BP	-1.14274	0.00242225	0.0315073
YBX1	-1.14815	0.000770257	0.0129282
PPP1R15B	-1.15024	0.00395928	0.0453289
RBMX	-1.1507	0.000431182	0.00819421
C4orf48	-1.16393	0.00256436	0.0328583
RPL13AP20	-1.16623	0.000978412	0.015586
C9orf16	-1.16636	0.00397319	0.0453983
EIF3C	-1.1779	0.000682476	0.0117617
NAB1	-1.18026	0.00334718	0.0401149
BASP1	-1.18618	0.0021345	0.0285994
ACTR1A	-1.1866	0.000509051	0.00929761
RRP12	-1.19049	0.0027665	0.034846
PTPA	-1.19201	0.00383624	0.0443894
UBR4	-1.1937	0.0028979	0.0360831
TMEM97	-1.2042	0.00107724	0.0168552
MYO1G	-1.21471	0.00237227	0.0312259
CD151	-1.21649	0.000571635	0.0102154
ARMH1	-1.21902	0.00105891	0.0166195
SLC44A2	-1.21903	0.00173032	0.0245382
LONRF2	-1.22401	0.00262743	0.033514
MLLT11	-1.22525	0.0038501	0.0444767
ND5	-1.2311	0.000673288	0.0116334
JUND	-1.24058	0.000301031	0.00619573
HIST1H1E	-1.24579	0.0036018	0.0423377
CCDC124	-1.26177	0.0019861	0.0272816
RPL41	-1.26199	0.000341984	0.00683882
STIP1	-1.26332	0.000445002	0.00840263
VIM	-1.27189	0.0017621	0.0249136
HSPA8	-1.28489	0.000982693	0.0156188
RUSC1	-1.29266	0.0042333	0.0475765
VDAC1	-1.30169	7.50593e-05	0.00203266
SNHG5	-1.30376	0.00185689	0.0258387
TSPAN5	-1.30377	0.00128615	0.019433
PITX1	-1.30916	0.00162184	0.0233764
UBB	-1.30986	0.00164101	0.0235832
PSENEN	-1.31056	0.000842049	0.0138202
HSPBP1	-1.3273	0.000613303	0.0108636
SPTBN2	-1.32822	0.00341618	0.0407338
CD81	-1.32972	0.000134852	0.00323508
WBP11P1	-1.34346	0.00177287	0.0249715
ITGA5	-1.35523	0.00336736	0.0402881
HSD17B11	-1.35558	0.000520611	0.00944749
ELOVL2	-1.36315	0.00454834	0.0499998
SRM	-1.36513	0.000167733	0.00385322
ATP13A2	-1.36575	0.000519258	0.00943509
DNAAF3	-1.37032	0.000310139	0.00632952
CNN2	-1.37601	0.00028779	0.00596429
FXYD5	-1.39429	1.91116e-05	0.000639263
EEF1A1	-1.39449	0.000483926	0.00891969
TRIM58	-1.40205	0.00118759	0.0183574
RING1	-1.41006	0.000341766	0.00683882
MED16	-1.4181	0.000798418	0.0133531
PDLIM7	-1.41891	0.000172024	0.00391349
HBQ1	-1.44559	0.000345616	0.00687939
CLPTM1	-1.45119	0.00027153	0.00570699
STIL	-1.45294	9.63445e-05	0.00249857
PACS1	-1.45738	0.00129434	0.0194939
PRKCSH	-1.4708	0.000533288	0.00961557
SYCP3	-1.47417	0.00395375	0.0453025
RAC3	-1.49082	0.000690348	0.0118555
LMF2	-1.49813	0.00431744	0.0481379
OTUD3	-1.51295	0.000137318	0.00327748
MED15	-1.52397	0.00156809	0.0226946
BCL2L1	-1.54926	0.00238143	0.0312259
RBBP4	-1.55412	3.46412e-06	0.00015861
CSKMT	-1.56491	0.000161938	0.00375068
ELMO1	-1.57384	0.000446314	0.00841365
SQSTM1	-1.5771	1.39406e-05	0.000487124
SET	-1.59952	1.70056e-06	8.7399e-05
NCDN	-1.60634	0.000647074	0.0113053
EPB42	-1.6187	0.00417452	0.0471417
ZNF839	-1.63354	0.00103519	0.0163426
MTCL1	-1.63738	0.00373768	0.0434633
SMTN	-1.63893	0.00311273	0.037945
CLIP2	-1.64484	0.00269533	0.0341943
PIP5K1C	-1.65287	0.0020002	0.0273227
PPP5C	-1.66221	2.73128e-05	0.000856613
RYR1	-1.67138	9.76632e-05	0.00252347
EHBP1L1	-1.67379	0.000129218	0.00313731
STXBP2	-1.67423	0.00275786	0.0348307
HBA1	-1.69777	5.20458e-06	0.000223448
SNORD89	-1.69873	0.00063847	0.0111967
RNU4ATAC	-1.70134	0.000117267	0.00293835
XRCC3	-1.71235	0.00196667	0.0270456
PKN1	-1.71415	0.00035918	0.00704452
MTSS2	-1.72964	0.000325569	0.0065777
NUCB1	-1.742	1.36957e-05	0.000480956
SNHG25	-1.74669	3.61984e-08	3.16613e-06
PBX2	-1.75335	0.000311366	0.00634538
PARP10	-1.77076	0.00283862	0.0355636
GOLGA2P9	-1.77228	1.8809e-06	9.52763e-05
EPN1	-1.77712	6.05604e-06	0.000251851
TRAPPC1	-1.78955	4.04209e-05	0.00119833
PAK4	-1.79398	0.00279651	0.0351297
JMJD8	-1.8131	0.000476914	0.00884334
HBZ	-1.81345	0.0010887	0.0170157
CPT1C	-1.81755	1.21451e-07	8.86152e-06
METRN	-1.83112	4.74636e-05	0.00136683
HIST1H2BF	-1.84371	0.000873069	0.014197
FAM178B	-1.84394	0.00337622	0.0403495
INO80B	-1.84539	0.00238162	0.0312259
FOXP4	-1.84728	3.95927e-05	0.00118374
POM121	-1.84834	0.000459257	0.00860196
XRCC1	-1.8545	0.00085567	0.0139948
YPEL3	-1.86621	0.000268567	0.00569573
TGFB1	-1.87784	9.97356e-06	0.000374022
FAM102B	-1.89163	0.00437576	0.0484773
ACP5	-1.90412	8.69203e-07	5.0579e-05
ZNF598	-1.91537	0.00378309	0.043955
DCAF15	-1.92488	0.000158132	0.00368069
CRYBG1	-1.92873	0.00216867	0.0290297
YIF1B	-1.94872	5.49152e-08	4.49602e-06
NFKBIL1	-1.96199	9.07799e-07	5.19659e-05
SCAF1	-2.00504	2.3671e-05	0.000757581
LINC00106	-2.07605	2.64517e-07	1.78226e-05
NBPF10	-2.19421	0.000313266	0.00637488
NOS1AP	-2.25138	0.00328863	0.0396155
SNORD3A	-2.2588	1.86004e-05	0.000626628
NDUFA13	-2.27175	7.78436e-11	1.41228e-08
SNORD3C	-2.32129	1.32892e-05	0.000471381
FXYD7	-2.36784	0.00237451	0.0312259
NRTN	-2.3686	0.00083205	0.013704
ATXN7	-2.38029	0.00225012	0.0299351
SPATC1L	-2.38956	0.000301383	0.00619573
GLI4	-2.4086	0.000730896	0.0124155
PPP6R1	-2.42595	9.27502e-07	5.26657e-05
PANK4	-2.51455	0.00238307	0.0312259
CTXN1	-2.51823	0.00142094	0.0211743
RNU5F-1	-2.53189	0.00010833	0.00274016
ZDHHC19	-2.55071	3.5894e-05	0.00109644
LOC101929162	-2.6069	0.00273178	0.0345944
MTRNR2L3	-2.64303	3.7568e-06	0.00016902
PHC1	-2.72651	0.000411445	0.00786156
IL10RB	-2.76963	0.00109004	0.0170177
HIST1H2BM	-2.9273	7.91754e-06	0.00031231
MAGEA10	-2.96345	0.000975563	0.0155582
SNORD38C	-3.45143	0.000650685	0.0113263
SNORA80C	-3.46708	0.000636993	0.0111847
H2AFJ	-3.53038	6.16743e-07	3.74353e-05
ZNF205	-6.62845	1.33708e-05	0.000473085
