# Supplementary material for: Downregulation of MTSS1 in acute myeloid leukemia is associated with a poor prognosis, chemotherapy resistance, and disease aggressiveness
Source: Leukemia. 2021 Mar 29;35(10):2827–39. doi: 10.1038/s41375-021-01224-2 (PMC8478650; doi:10.1038/s41375-021-01224-2)
Supplement: Supplementary file 4 — Supplementary Table S2B [file 41375_2021_1224_MOESM4_ESM.xlsx]

## Sheet: Table S2B
Supplementary Table S2B: Results of RNA-seq analysis. Gene Ontology analysis of differentially expressed genes N, number. Analysis was performed using GeneGo MetaCore.
#	Networks	Genes in network	p-value	FDR	N genes of the network found in deregulated genes	Genes of the network present in the list of deregulated genes
1	Translation_Translation initiation	171	2.84102e-19	4.48882e-17	46	RPS19, RPS30, RPS12, RPS14, RPL18, RPS26, RPL13A, RPL9, Casein kinase I, RPS21, eIF3S7, RPS18, MARS, RPL34, RPL36, NOLA3 (NOP10), RPS27A, RPS15a, eIF2B5, RPS7, RPS16, RPL5, RPL37A, RPL18a, RPL41, eIF3S1, RPS24, RPL26, RPS3A, RPL3, eIF5A, RPL7A, eIF3S8, eIF4G2, RPS6, RPL10A (CsA-19), RPL23, eIF1A, RPL27, RPLP1, RPL11, RPS29, LAMR1, RPL37, RPLP0, RPL15
2	Translation_Elongation-Termination	233	3.05918e-11	2.41675e-09	42	RPS19, RPS30, RPS12, RPS14, RPL18, RPS26, RPL13A, RPL9, RPS21, RPS18, MARS, RPL34, RPL36, RPS27A, RPS15a, RPS7, RPS16, PI3K reg class IA, RPL5, RPL37A, RPL18a, RPL41, RPS24, RPL26, RPS3A, RPL3, RPL7A, eEF1A1, eEF1B, RPS6, RPL10A (CsA-19), RPL23, eIF1A, RPL27, RPLP1, RPL11, RPS29, LAMR1, RPL37, eEF1A, RPLP0, RPL15
3	Cell cycle_Mitosis	179	3.56767e-08	1.87897e-06	31	CAP-H/H2, Tubulin beta, Ubiquitin, DSN1, XRCC1, Actin cytoskeletal, Aurora-B, EML4, CDC25A, Tubulin alpha, ZW10, Survivin, Alpha-centractin, MAD2L1BP, Histone H3, Sirtuin2, Tubulin alpha 1A, MPP6, Dynein 1, cytoplasmic, intermediate chains, RAE1, PLK1, Actin, CDC25, HP1 gamma, DYI2, HP1, Zwilch, Ran, Histone H1, SIL, Tubulin (in microtubules)
4	Immune response_Phagosome in antigen presentation	243	5.30101e-07	2.0939e-05	35	PSMB1, PSMB5, RhoA, I-kB, PSMD3, Actin cytoskeletal, PI3K reg class IA (p85), PIPKI gamma, HLA-Cw3, PIP5K1A, PSMB7, Actin cytoplasmic 2, HLA-C, RalGDS, PSMB4, SEC61 gamma, PI3K reg class IA (p85-beta), PI3K reg class IA, PLC-beta, Fc gamma RII alpha, HSP70, ITGA5, HLA-A, PIP5KI, VASP, CD63, PLC-beta3, Actin, NFKBIA, PSMD13, Paxillin, TAP2 (PSF2), ELMO1, SEC61 beta, Fc epsilon RI alpha
5	Cell adhesion_Integrin-mediated cell-matrix adhesion	214	1.72627e-05	0.000545502	29	CD151, Tubulin beta, RhoA, PI4Kalpha, Actin cytoskeletal, PIPKI gamma, Collagen II, Tubulin alpha, Actin cytoplasmic 2, PI3K reg class IA, ITGB2, ITGA2B, Tubulin alpha 1A, CD81, MELC, CD53, ITGA5, PIP5KI, VASP, Integrin, TM4SF9, Actin, Zyxin, PI4-kinase, Tubulin beta 2, MRLC, Paxillin, Tubulin alpha-4A, Tubulin (in microtubules)
6	Cytoskeleton_Cytoplasmic microtubules	115	0.0001108	0.00291773	18	Tubulin beta, RhoA, TUBGCP3, 14-3-3 epsilon, PSD-95, MKLP2, EML4, CLIP115, Tubulin alpha, Sirtuin2, Tubulin alpha 1A, Dynein, axonemal, light chains, Dynein 1, cytoplasmic, intermediate chains, Vimentin, DNAL4, DYI2, TBCB, Tubulin (in microtubules)
7	Cell cycle_Meiosis	108	0.000159502	0.00360018	17	Tubulin beta, Ubiquitin, 14-3-3 epsilon, XRCC1, PP2A regulatory, Tubulin alpha, PP5, PI3K reg class IA, FANCG, MLH1, HSP70, SYCP3, Rad51, PLK1, PP1-cat, Tubulin (in microtubules), 14-3-3
8	Transcription_Chromatin modification	126	0.000359353	0.00709722	18	HMGI/Y, Histone H3.3, BAF60A, MRGX, HDAC3, MRG15, BAF53A, Histone H3, Sirtuin2, RBBP4 (RbAp48), Histone H2, HP1 gamma, Histone H2A, RING1, H2AFZ, Histone H2B, Histone H1, GCN5
9	Immune response_Phagocytosis	223	0.000555952	0.00974188	26	RhoA, I-kB, Actin cytoskeletal, PI3K reg class IA (p85), PIPKI gamma, PIP5K1A, Actin cytoplasmic 2, PI3K reg class IA (p85-beta), PI3K reg class IA, PLC-beta, Fc gamma RII alpha, ITGB2, SR-BI, Myosin I, MELC, ITGA5, PIP5KI, VASP, CD63, PLC-beta3, Actin, NFKBIA, MRLC, Paxillin, ELMO1, Fc epsilon RI alpha
10	Cell adhesion_Integrin priming	110	0.000616575	0.00974188	16	Actin cytoskeletal, PI3K reg class IA (p85), PIPKI gamma, Collagen II, Actin cytoplasmic 2, Calmodulin, PI3K reg class IA (p85-beta), PI3K reg class IA, PLC-beta, ITGB2, ITGA2B, ITGA5, Integrin, PLC-beta3, Actin, Paxillin
11	Cytoskeleton_Regulation of cytoskeleton rearrangement	183	0.000972054	0.0139622	22	Tubulin beta, RhoA, SPTBN(spectrin1-4), 14-3-3 epsilon, Actin cytoskeletal, Tubulin alpha, Tubulin alpha 1A, MELC, Vimentin, ARPC3, PLK1, Actin, Zyxin, Tubulin beta 2, MRLC, Paxillin, VAV-2, SPTBN2, Thymosin beta-10, ELMO1, Tubulin (in microtubules), 14-3-3
12	Cell cycle_G0-G1	71	0.00257468	0.0312923	11	CtBP, WT1, CDC25A, E2F3/DP1 complex, POLR2A, DP1, RBBP4 (RbAp48), E2F3, E2F6, GAS2L1, Histone H1
