# Supplementary material for: Downregulation of MTSS1 in acute myeloid leukemia is associated with a poor prognosis, chemotherapy resistance, and disease aggressiveness
Source: Leukemia. 2021 Mar 29;35(10):2827–39. doi: 10.1038/s41375-021-01224-2 (PMC8478650; doi:10.1038/s41375-021-01224-2)
Supplement: Supplementary file 5 — Supplementary Table S2C [file 41375_2021_1224_MOESM5_ESM.xlsx]

## Sheet: Table S2C
Supplementary Table S2C: Results of RNA-seq analysis. List of transcription factors whose previously reported targets were significantly enriched in the list of differentially expressed genes. Analysis was performed using GeneGo MetaCore.
Transcription Factor	N target genes in list	N target genes expected in list	Ratio	p-value	z-score
ETS1	652	192.9	3.379	0	37.37
SOX17	599	221.7	2.702	0	29.2
GABPA	480	130.6	3.674	0	33.26
E2F1	461	126	3.659	0	32.38
MYC	438	122.5	3.575	0	30.86
RUNX1	464	176.3	2.632	2.594e-101	24.24
TAL1	499	223	2.238	1.009e-84	21.31
POU5F1 (Oct-3/4)	342	124.3	2.751	1.232e-73	21.16
MYCN	220	60.06	3.663	1.142e-65	21.57
ZFX	222	63.21	3.512	5.121e-63	20.91
LMO2	301	109.8	2.741	6.022e-63	19.61
CREB1	328	129	2.543	1.07e-61	19.05
E2F4	178	44.45	4.004	4.855e-58	20.76
YY1	138	29.25	4.718	6.12e-53	20.67
SOX2	270	106.9	2.525	1.467e-48	16.92
KLF4	175	57.06	3.067	7.181e-41	16.29
ESR1 (nuclear)	165	51.97	3.175	2.615e-40	16.31
GATA2	186	65.59	2.836	6.898e-39	15.59
NANOG	219	86.91	2.52	2.657e-38	15.03
FOXP3	388	211.7	1.833	2.739e-38	13.87
GLIS3	177	62.1	2.85	3.508e-37	15.25
HNF4-alpha	179	68.03	2.631	3.493e-33	14.12
CUX1 (p110)	116	33.43	3.47	1.373e-31	14.71
TCF7L1 (TCF3)	175	68.13	2.569	3.853e-31	13.59
TCF7 (TCF1)	154	59.94	2.569	2.738e-27	12.7
ZNF143	85	24.64	3.45	4.171e-23	12.47
IRF1	46	7.997	5.752	1.225e-21	13.66
SP1	116	44.5	2.607	4.891e-21	11.11
TCF8	153	68.59	2.231	5.55e-21	10.7
LYL1	100	35.71	2.8	2.333e-20	11.1
CTCF	85	28.36	2.997	3.269e-19	10.93
LBP9	102	38.9	2.622	9.778e-19	10.45
NRF2	113	46.57	2.427	3.583e-18	10.1
GATA-3	95	35.52	2.675	4.618e-18	10.29
SOX9	98	38.06	2.575	1.652e-17	10.03
SRF	65	19.31	3.366	2.24e-17	10.63
ELF1	25	2.738	9.132	3.144e-17	13.64
GCR	126	56.68	2.223	3.491e-17	9.606
TFE3	118	53.27	2.215	5.175e-16	9.235
IRF2	29	4.347	6.672	7.031e-16	12
RFX5	21	2.089	10.05	1.341e-15	13.26
Esrrb	69	26.39	2.614	6.197e-13	8.511
ZNF263	63	23.32	2.702	1.599e-12	8.42
TP53	93	44	2.114	1.149e-11	7.654
E2F2	21	3.362	6.246	2.52e-11	9.754
NRF1	30	7.084	4.235	4.058e-11	8.747
E2A	58	22.45	2.583	7.254e-11	7.682
STAT3	71	31.51	2.253	2.421e-10	7.24
Androgen receptor	85	41.4	2.053	3.897e-10	7.01
RelA (p65 NF-kB subunit)	93	48.27	1.927	1.416e-09	6.685
IRF4	38	12.68	2.997	2.794e-09	7.245
ESR2 (nuclear)	40	13.83	2.892	2.972e-09	7.173
TCF7L2 (TCF4)	96	51.39	1.868	3.592e-09	6.472
HIF1A	57	24.83	2.295	7.867e-09	6.62
EKLF1	22	5.067	4.342	9.994e-09	7.634
E2F7	19	3.962	4.795	2.006e-08	7.662
NF-kB1 (p50)	34	11.7	2.907	3.966e-08	6.642
C/EBPbeta	46	18.9	2.434	4.077e-08	6.372
SP2	14	2.257	6.202	5.68e-08	7.92
RUNX2	29	9.534	3.042	1.514e-07	6.413
MEIS1	71	37.27	1.905	2.107e-07	5.703
FKHR	35	13.33	2.626	2.934e-07	6.05
ZBTB24	46	20.72	2.22	5.641e-07	5.681
NFIB	22	6.46	3.406	7.258e-07	6.209
CDX2	37	15.61	2.37	1.591e-06	5.525
E2F3	18	4.827	3.729	2.017e-06	6.084
EGR1	36	15.2	2.368	2.238e-06	5.442
REV-ERBalpha	45	21.49	2.094	3.484e-06	5.19
HNF3-beta	57	30.28	1.882	4.841e-06	4.993
EGR2 (Krox20)	16	4.275	3.743	7.012e-06	5.753
C/EBP zeta	12	2.474	4.851	7.097e-06	6.139
FOXM1	25	9.15	2.732	7.156e-06	5.329
STAT6	34	14.89	2.284	9.163e-06	5.052
PPAR-beta(delta)	18	5.427	3.317	1.04e-05	5.478
TP63	38	17.68	2.15	1.098e-05	4.939
c-Jun	45	22.77	1.977	1.478e-05	4.773
HSF1	26	10.4	2.5	2.226e-05	4.924
C/EBPalpha	30	13.21	2.271	3.332e-05	4.709
SMAD3	23	8.814	2.61	3.369e-05	4.859
XBP1	15	4.347	3.451	3.508e-05	5.184
TEF-1	16	4.899	3.266	3.82e-05	5.089
TFEB	9	1.681	5.354	4.486e-05	5.719
Esrrg	12	3.002	3.997	5.056e-05	5.265
MYOG	20	7.325	2.731	5.759e-05	4.759
c-Myb	16	5.091	3.143	6.061e-05	4.907
DBP	23	9.39	2.449	8.816e-05	4.518
NFYB	13	3.794	3.426	0.000123	4.793
PKNOX1	9	1.945	4.627	0.0001423	5.125
p73	16	5.668	2.823	0.0002106	4.406
Miz-1	13	4.155	3.129	0.0003014	4.402
VDR	34	17.84	1.905	0.0003092	3.908
STAT1	28	13.62	2.056	0.0003118	3.973
PPAR-alpha	15	5.403	2.776	0.000392	4.191
TARDBP (TDP43)	3	0.1681	17.85	0.0004496	6.992
Esrra	15	5.475	2.74	0.0004505	4.132
THAP11	6	1.057	5.678	0.0006119	4.87
Bcl-6	23	10.83	2.124	0.0006704	3.764
STAT4	9	2.402	3.748	0.0006932	4.315
ATF-4	13	4.539	2.864	0.0006991	4.029
ZZZ3	3	0.1921	15.62	0.0007064	6.485
SPI1 (PU.1)	31	16.64	1.863	0.0008069	3.593
SREBP2 precursor	8	1.993	4.014	0.0008661	4.311
NFYA	15	5.908	2.539	0.0009828	3.798
MCR	6	1.177	5.099	0.001095	4.503
FLI1	13	4.779	2.72	0.001124	3.816
SP4	7	1.633	4.287	0.001224	4.255
DEC1 (Stra13)	8	2.137	3.743	0.001368	4.064
c-Fos	22	10.78	2.04	0.001444	3.477
SMAD2	12	4.347	2.761	0.001514	3.724
FOXK1	8	2.209	3.621	0.001693	3.948
THAP1	4	0.5283	7.571	0.001712	4.836
MTG16 (CBFA2T3)	4	0.5283	7.571	0.001712	4.836
BACH1	8	2.233	3.582	0.001814	3.91
NF-kB2 (p52)	9	2.762	3.259	0.001866	3.805
MECOM	10	3.314	3.017	0.001902	3.724
PAX8	11	3.89	2.827	0.001941	3.656
TFAM	3	0.2642	11.36	0.001972	5.389
ZBED6	10	3.338	2.996	0.002007	3.697
CRX	12	4.539	2.644	0.002176	3.553
STAT5A	16	7.06	2.266	0.002196	3.418
C/EBPepsilon	8	2.305	3.47	0.002219	3.801
ZNF217	13	5.187	2.506	0.00233	3.482
AP-2A	23	12.03	1.912	0.002613	3.221
Elk-4	7	1.873	3.737	0.002716	3.795
FOXO3A	17	7.925	2.145	0.002874	3.276
LXR-beta	7	1.897	3.69	0.002919	3.754
PPAR-gamma	18	8.693	2.071	0.003203	3.209
HSF2	6	1.465	4.096	0.003412	3.796
ERF	6	1.465	4.096	0.003412	3.796
OTX2	10	3.626	2.758	0.003657	3.394
C11orf9	4	0.6484	6.169	0.003736	4.214
BMAL1	71	51.46	1.38	0.004106	2.833
ERG	12	4.923	2.437	0.004208	3.237
JunD	17	8.261	2.058	0.004359	3.091
Max	9	3.17	2.839	0.004709	3.32
AP-4	10	3.77	2.652	0.004812	3.254
ZNF768	3	0.3602	8.328	0.005062	4.453
NF-E2 (45 kDa)	8	2.666	3.001	0.00541	3.312
Ikaros	13	5.812	2.237	0.006063	3.027
FALZ	3	0.3842	7.808	0.00612	4.272
ATF-3	13	5.836	2.228	0.006269	3.011
NRSF	23	12.99	1.77	0.006532	2.829
ETS2	9	3.338	2.696	0.006568	3.142
RelB (NF-kB subunit)	13	5.956	2.183	0.007385	2.931
EPAS1	13	5.956	2.183	0.007385	2.931
SREBP1 (nuclear)	11	4.659	2.361	0.007549	2.981
ROR-gamma	9	3.482	2.585	0.00857	2.998
SOX5	5	1.273	3.928	0.008761	3.346
BTEB1	6	1.777	3.376	0.00877	3.209
HCF1	4	0.8405	4.759	0.009582	3.49
Pdx-1 (IPF1)	12	5.499	2.182	0.009842	2.814
SP3	23	13.5	1.704	0.01003	2.637
AF5q31	3	0.4563	6.575	0.01004	3.813
RFX6	5	1.321	3.786	0.01021	3.243
TFII-I	8	2.978	2.686	0.01031	2.95
GRHL2	9	3.626	2.482	0.011	2.862
IKZF4	2	0.1681	11.9	0.01117	4.523
b-Myb	8	3.026	2.644	0.01129	2.899
IRF8	17	9.15	1.858	0.01147	2.639
c-Rel (NF-kB subunit)	12	5.62	2.135	0.01154	2.732
GABP beta1	3	0.5043	5.949	0.0133	3.558
E2F6	7	2.522	2.776	0.01348	2.858
DMRT1	8	3.146	2.543	0.01402	2.775
USF1	15	7.901	1.899	0.01413	2.567
MAZR	5	1.441	3.47	0.01455	3.003
TRIP2	3	0.5283	5.678	0.01513	3.443
