# Supplementary material for: Downregulation of MTSS1 in acute myeloid leukemia is associated with a poor prognosis, chemotherapy resistance, and disease aggressiveness
Source: Leukemia. 2021 Mar 29;35(10):2827–39. doi: 10.1038/s41375-021-01224-2 (PMC8478650; doi:10.1038/s41375-021-01224-2)
Supplement: Supplementary file 6 — Supplementary Table S2D [file 41375_2021_1224_MOESM6_ESM.xlsx]

## Sheet: Table S2D
Supplementary Table S2D: Results of RNA-seq analysis. Genes that were significantly differentially expressed between TF-1 MTSS1 knock-out and control cells and correlated with MTSS1 in data sets GSE6891, GSE12417, and GSE1159.
		GSE6891		GSE12417		GSE1159		RNA-seq sgMTSS1 vs. sgCtrl
Gene symbol	Affymetrix ID	Spearman correlation	FDR	Spearman correlation	FDR	Spearman correlation	FDR	log2FC	FDR
TRMT112	217774_s_at	-0.305488	4.53041e-09	-0.42526	3.04315e-07	-0.332459	4.35681e-06	4.66909	1.06821e-14
RSAD1	218307_at	-0.352521	6.88817e-12	-0.454765	3.42086e-08	-0.424984	1.52766e-09	3.30694	1.9749e-15
DOLPP1	221817_at	-0.28134	7.97577e-08	0.220383	0.011445	-0.288654	7.80935e-05	3.21297	1.84649e-08
TOE1	204080_at	-0.356753	3.66937e-12	-0.265844	0.00201465	-0.489076	0	3.1832	5.92394e-09
SNRPF	203832_at	-0.330147	1.75726e-10	-0.39127	2.72453e-06	-0.249573	0.000687772	2.98549	7.10459e-12
LAGE3	219061_s_at	-0.233593	9.9057e-06	-0.49663	7.87746e-10	-0.463122	3.39239e-12	2.97084	3.08613e-07
RPL7A	217740_x_at	-0.245496	3.33483e-06	-0.448242	5.66671e-08	-0.289707	7.3781e-05	2.95156	4.00171e-08
PHB2	201600_at	-0.15339	0.00457012	-0.412381	7.02492e-07	-0.281224	0.000122073	2.87809	3.55371e-14
HSPE1	205133_s_at	-0.322335	4.88847e-10	-0.446648	6.29237e-08	-0.297241	4.61694e-05	2.83801	6.56476e-05
FEN1	204767_s_at	-0.377226	1.23582e-13	-0.203292	0.0201541	-0.389258	4.59462e-08	2.77004	3.38607e-07
RPS18	201049_s_at	-0.169771	0.00160106	-0.389201	3.02928e-06	-0.325764	6.91862e-06	2.6794	2.7544e-05
CKS1B	201897_s_at	-0.13611	0.012126	-0.332362	9.06526e-05	-0.269364	0.000241135	2.65704	5.17621e-06
SLC25A38	217961_at	-0.414248	0	-0.302925	0.000383743	-0.513802	0	2.63764	2.45491e-07
PRIM1	205053_at	-0.159779	0.00307177	-0.388465	3.07405e-06	-0.302454	3.30513e-05	2.59722	0.000206818
SNRPD1	202691_at	-0.20447	0.000120244	-0.40426	1.19379e-06	-0.282179	0.000116518	2.59141	7.25647e-12
STOML2	215416_s_at	-0.176277	0.00100607	-0.458965	2.67091e-08	-0.33231	4.36865e-06	2.55704	1.48009e-09
AHCY	200903_s_at	-0.312199	1.92351e-09	-0.456541	3.06656e-08	-0.307833	2.32504e-05	2.46983	7.32535e-08
NPM3	205129_at	-0.210456	7.40964e-05	-0.499817	4.0897e-10	-0.276966	0.000158534	2.31358	3.61488e-08
RPL3	201217_x_at	-0.372758	2.86754e-13	-0.396964	1.87208e-06	-0.342351	2.09011e-06	2.2759	1.00291e-06
FAM117A	221249_s_at	-0.20253	0.000140234	-0.264625	0.0021273	-0.27589	0.00016733	2.2064	0.000809024
ADGRG1	212070_at	-0.33224	1.33151e-10	-0.400244	1.55792e-06	-0.368268	2.80526e-07	2.20576	0.0120256
FAM216A	204521_at	-0.324815	3.55821e-10	-0.515474	0	-0.292147	6.32074e-05	2.14373	0.000194145
RRM1	201477_s_at	-0.324459	3.69574e-10	-0.326313	0.000123274	-0.380015	9.94852e-08	2.11137	1.08954e-06
MRPS27	212145_at	-0.238847	6.30526e-06	-0.47497	7.18468e-09	-0.296079	4.98189e-05	2.10175	3.08613e-07
POLD2	201115_at	-0.364945	1.09507e-12	-0.485941	2.69511e-09	-0.370859	2.24296e-07	2.07821	1.90339e-06
RPS12	213377_x_at	-0.242869	4.27312e-06	-0.406199	1.05711e-06	-0.260388	0.000382929	2.06615	0.000416006
RPLP0	211972_x_at	-0.204862	0.000116538	-0.487779	2.38808e-09	-0.251445	0.000631699	2.04383	8.91699e-05
SCAP	212329_at	-0.293344	1.98838e-08	-0.468466	1.18212e-08	-0.314891	1.43211e-05	2.03327	5.11125e-06
TEX30	213346_at	-0.416586	0	-0.406978	1.0095e-06	-0.496292	0	1.9902	0.0319063
MTMR4	214268_s_at	-0.270773	2.51631e-07	-0.401104	1.4788e-06	-0.242307	0.00101408	1.94213	0.000326051
NUP188	212691_at	-0.335409	8.76289e-11	-0.33619	7.33081e-05	-0.250042	0.000674778	1.93932	0.00343729
POLR2H	209302_at	-0.143773	0.00794122	-0.430381	2.10731e-07	-0.356531	7.41791e-07	1.92785	8.39521e-05
ILKAP	221548_s_at	-0.196263	0.000230571	-0.35194	3.07589e-05	-0.415085	4.13762e-09	1.86249	6.89698e-05
FANCG	203564_at	-0.236903	7.36254e-06	-0.455008	3.42086e-08	-0.417688	3.22473e-09	1.85786	0.00328675
EBP	202735_at	-0.339586	4.93361e-11	-0.362711	1.59072e-05	-0.196429	0.00849391	1.85381	0.000128228
RPS24	200061_s_at	-0.297039	1.28051e-08	-0.19201	0.0290976	-0.305988	2.64517e-05	1.78249	1.11754e-05
IFT27	205037_at	-0.259652	8.1596e-07	-0.388741	3.06416e-06	-0.153424	0.0429497	1.77566	0.0134267
TOMM70	201519_at	-0.255751	1.21242e-06	-0.22053	0.0114153	-0.292782	6.08472e-05	1.77201	9.05741e-06
RPL34	200026_at	-0.293825	1.89216e-08	-0.332518	9.0473e-05	-0.315935	1.33294e-05	1.76304	0.00246748
CLUH	212456_at	-0.303009	6.04994e-09	-0.259084	0.00265319	-0.150413	0.0477063	1.76064	0.000148337
DNPH1	39817_s_at	-0.218738	3.63825e-05	-0.317309	0.000194001	-0.273245	0.0001947	1.74433	0.00160099
MYL6B	204173_at	-0.324422	3.69574e-10	-0.451231	4.60494e-08	-0.264929	0.000308621	1.73908	0.0126695
RPS15A	200781_s_at	-0.260667	7.36079e-07	-0.471286	9.76693e-09	-0.308415	2.24327e-05	1.66855	0.0065395
ANKRD27	221522_at	-0.485848	0	-0.424227	3.23349e-07	-0.577811	0	1.65802	1.79039e-05
RPL13A	200715_x_at	-0.274294	1.71296e-07	-0.38193	4.70539e-06	-0.358767	6.40356e-07	1.64444	2.95304e-05
DDB1	208619_at	-0.373899	2.34526e-13	-0.276847	0.00129167	-0.342779	2.03736e-06	1.63593	0.000238792
LANCL1	202020_s_at	-0.429852	0	-0.434098	1.60372e-07	-0.540016	0	1.62631	0.00552512
CBX3	200037_s_at	-0.25667	1.10696e-06	-0.317236	0.000194001	-0.381312	9.30725e-08	1.58116	0.000208307
WT1	206067_s_at	-0.243938	3.88473e-06	-0.27862	0.0012091	-0.32491	7.33642e-06	1.52477	0.0031244
CNPY2	209797_at	-0.307856	3.3812e-09	-0.320643	0.000165486	-0.320553	9.7242e-06	1.48164	0.0364706
EIF3J	208264_s_at	-0.147535	0.00644779	-0.284855	0.000919681	-0.310832	1.90129e-05	1.43812	0.000406983
RFC5	203209_at	-0.320882	5.95316e-10	-0.413053	6.86592e-07	-0.419581	2.74457e-09	1.42487	0.0372424
RCN1	201063_at	-0.333979	1.06164e-10	-0.312762	0.000240063	-0.392805	3.39885e-08	1.41319	0.0360831
EEF1B2	200705_s_at	-0.301758	7.02543e-09	-0.42342	3.35233e-07	-0.344358	1.82198e-06	1.39983	0.0126722
IMPDH2	201892_s_at	-0.404637	0	-0.514599	0	-0.481412	0	1.37665	0.0485809
PEBP1	210825_s_at	-0.412734	0	-0.487067	2.46838e-09	-0.399375	1.85028e-08	1.34466	0.00891969
HCFC1	202474_s_at	-0.364531	1.15922e-12	-0.276824	0.00129167	-0.31925	1.06685e-05	1.32223	0.035579
RPL11	200010_at	-0.281216	8.04454e-08	-0.274871	0.00141089	-0.392204	3.54968e-08	1.31875	0.0113426
RPLP1	200763_s_at	-0.20956	7.99429e-05	-0.282441	0.00102034	-0.255124	0.000517315	1.30154	0.00694751
RBM8A	213852_at	-0.343929	2.56039e-11	-0.332221	9.07591e-05	-0.473099	0	1.28597	0.00588366
MAGED1	209014_at	-0.39528	0	-0.506651	0	-0.471868	0	1.26972	0.0275084
KAT2A	202182_at	-0.362238	1.61278e-12	-0.520603	0	-0.49076	0	1.22611	0.0353787
SNRNP70	201221_s_at	-0.261727	6.64113e-07	-0.413055	6.86592e-07	-0.304398	2.93015e-05	1.21814	0.0214834
EBNA1BP2	201323_at	-0.268109	3.37051e-07	-0.533361	0	-0.339916	2.5085e-06	1.17614	0.0225367
DCAF11	201886_at	-0.278113	1.13393e-07	-0.234389	0.00686911	-0.463319	3.11895e-12	1.12497	0.0278197
GOT1	208813_at	-0.260706	7.36079e-07	-0.308966	0.000287532	-0.430887	8.40862e-10	1.09563	0.0294701
RPL18	200022_at	-0.166149	0.00202769	-0.379176	5.61048e-06	-0.262568	0.000349214	1.09251	0.0189828
PSMG1	203405_at	-0.2235	2.40029e-05	-0.47952	4.67385e-09	-0.329905	5.15723e-06	1.0705	0.0247361
ITGA5	201389_at	0.332641	1.28127e-10	0.25124	0.00367861	0.379311	1.04891e-07	-1.35523	0.0402881
PDLIM7	203370_s_at	0.28413	5.78176e-08	0.292863	0.000633473	0.181202	0.015657	-1.41891	0.00391349
MED15	222175_s_at	0.254508	1.3826e-06	0.245124	0.00466286	0.26811	0.000257261	-1.52397	0.0226946
STXBP2	209367_at	0.369274	5.21546e-13	0.300232	0.000437448	0.568104	0	-1.67423	0.0348307
IL10RB	209575_at	0.284735	5.43948e-08	0.19262	0.0285503	0.321134	9.44902e-06	-2.76963	0.0170177
