# Supplementary material for: Downregulation of MTSS1 in acute myeloid leukemia is associated with a poor prognosis, chemotherapy resistance, and disease aggressiveness
Source: Leukemia. 2021 Mar 29;35(10):2827–39. doi: 10.1038/s41375-021-01224-2 (PMC8478650; doi:10.1038/s41375-021-01224-2)
Supplement: Supplementary file 7 — Supplementary Table S2E [file 41375_2021_1224_MOESM7_ESM.xlsx]

## Sheet: Table S2E
Supplementary Table S2E: Results of RNA-seq analysis. List of transcription factors whose previously reported targets were significantly enriched in the gene list in Supplementary Table S5D. Analysis was performed using GeneGo MetaCore.
Transcription Factor	N target genes in list	N target genes expected in list	Ratio	p-value	z-score
c-Myc	54	10.11	5.34	6.207e-30	14.78
ETS1	58	15.87	3.654	3.66e-24	11.82
E2F1	47	10.37	4.531	6.296e-22	12.2
SOX17	52	18.24	2.851	9.233e-16	9.007
N-Myc	28	4.952	5.654	1.569e-14	10.7
GABP alpha	38	10.75	3.536	1.874e-13	8.944
AML1 (RUNX1)	40	14.52	2.755	9.683e-11	7.4
YY1	17	2.444	6.957	2.604e-10	9.467
E2F4	20	3.658	5.467	3.671e-10	8.755
CREB1	33	10.61	3.111	5.277e-10	7.389
LBP9	17	3.2	5.312	1.47e-08	7.881
ZFX	21	5.199	4.039	2.628e-08	7.173
TAL1	40	18.34	2.181	1.133e-07	5.765
SOX2	26	8.798	2.955	2.152e-07	6.153
LMO2	26	9.032	2.879	3.598e-07	6.001
CUX1 (p110)	13	2.75	4.728	3.276e-06	6.297
KLF4	16	4.701	3.403	1.431e-05	5.376
NFYB	5	0.3141	15.92	1.66e-05	8.386
GATA-2	17	5.407	3.144	2.052e-05	5.168
HNF4-alpha	17	5.612	3.029	3.301e-05	4.99
ZNF143	10	2.027	4.934	3.452e-05	5.678
Oct-3/4	24	10.23	2.346	4.025e-05	4.614
ZBTB24	9	1.705	5.279	5.22e-05	5.653
NANOG	19	7.151	2.657	6.293e-05	4.648
ESR1 (nuclear)	14	4.291	3.263	8.362e-05	4.823
ZZZ3	2	0.0158	126.6	0.0001071	15.8
TCF7L1 (TCF3)	16	5.606	2.854	0.0001182	4.557
CTCF	10	2.378	4.205	0.0001298	5.022
GLIS3	15	5.108	2.936	0.0001464	4.528
E2F7	4	0.3259	12.27	0.0003302	6.455
NRF2	12	3.856	3.112	0.0004363	4.255
Androgen receptor	11	3.425	3.211	0.0005954	4.187
IRF4	6	1.051	5.709	0.0006603	4.864
GATA-3	10	2.957	3.382	0.0007251	4.177
C/EBPbeta	7	1.557	4.497	0.0009548	4.41
RFX1	2	0.06321	31.64	0.001839	7.714
SP1	10	3.68	2.717	0.003634	3.376
Miz-1	3	0.3417	8.778	0.004946	4.561
SRF	6	1.592	3.768	0.00527	3.532
HOXD3	1	0.005926	168.7	0.005915	12.93
Esrra	3	0.3674	8.165	0.006043	4.357
SMAD3	4	0.7329	5.458	0.006344	3.838
SHP	2	0.1304	15.34	0.007616	5.187
FOXP3	27	17.41	1.551	0.009041	2.601
CDX2	5	1.284	3.894	0.009393	3.309
c-Myb	3	0.4385	6.841	0.009795	3.882
LBP-1B	1	0.009877	101.2	0.009839	9.973
TCF7 (TCF1)	11	4.935	2.229	0.009897	2.822
TCF8	12	5.656	2.122	0.01027	2.77
E2A	6	1.845	3.252	0.0105	3.098
PKNOX1	2	0.16	12.5	0.01129	4.609
BARX1	1	0.01185	84.37	0.01179	9.086
p73	3	0.4701	6.381	0.01181	3.704
SOX9	8	3.133	2.553	0.01303	2.808
ZNF335	2	0.1778	11.25	0.01379	4.331
